# Supplementary material for: Acridine–Isoxazole and Acridine–Azirine Hybrids: Synthesis, Photochemical Transformations in the UV/Visible Radiation Boundary Region, and Anticancer Activity
Source: Molecules. 2024 Mar 29;29(7):1538. doi: 10.3390/molecules29071538 (PMC11013717; doi:10.3390/molecules29071538)
Supplement: Supplementary file 1 [file molecules-29-01538-s001.zip]

Archive with 3 entries (3 files):
- SI.pdf
- 33b.cif
- 33b - checkcif.pdf
