# Supplementary material for: Acridine–Isoxazole and Acridine–Azirine Hybrids: Synthesis, Photochemical Transformations in the UV/Visible Radiation Boundary Region, and Anticancer Activity
Source: Molecules. 2024 Mar 29;29(7):1538. doi: 10.3390/molecules29071538 (PMC11013717; doi:10.3390/molecules29071538)
Supplement: Supplementary file 1 [file molecules-29-01538-s001.zip › 33b.cif]

data_168
_audit_creation_date               2023-11-28
_audit_creation_method
;
Olex2 1.5
(compiled 2023.08.24 svn.re1ec1418 for OlexSys, GUI svn.r6817)
;
_shelx_SHELXL_version_number       '2014/7'
_audit_contact_author_address      ?
_audit_contact_author_email        ?
_audit_contact_author_name         ''
_audit_contact_author_phone        ?
_publ_contact_author_id_orcid      ?
_publ_section_references
;
Dolomanov, O.V., Bourhis, L.J., Gildea, R.J, Howard, J.A.K. & Puschmann, H.
 (2009), J. Appl. Cryst. 42, 339-341.

Sheldrick, G.M. (2015). Acta Cryst. A71, 3-8.

Sheldrick, G.M. (2015). Acta Cryst. C71, 3-8.
;
_chemical_name_common              ?
_chemical_name_systematic          ?
_chemical_formula_moiety           'C31 H26 N2 O'
_chemical_formula_sum              'C31 H26 N2 O'
_chemical_formula_weight           442.54
_chemical_melting_point            ?
_chemical_oxdiff_formula           'C31 H26 N2 O'
loop_
  _atom_type_symbol
  _atom_type_description
  _atom_type_scat_dispersion_real
  _atom_type_scat_dispersion_imag
  _atom_type_scat_source
 'C' 'C' 0.0181 0.0091 'International Tables Vol C Tables 4.2.6.8 and 6.1.1.4'
 'H' 'H' 0.0000 0.0000 'International Tables Vol C Tables 4.2.6.8 and 6.1.1.4'
 'N' 'N' 0.0311 0.0180 'International Tables Vol C Tables 4.2.6.8 and 6.1.1.4'
 'O' 'O' 0.0492 0.0322 'International Tables Vol C Tables 4.2.6.8 and 6.1.1.4'

_shelx_space_group_comment
;
The symmetry employed for this shelxl refinement is uniquely defined
by the following loop, which should always be used as a source of
symmetry information in preference to the above space-group names.
They are only intended as comments.
;
_space_group_crystal_system        'triclinic'
_space_group_IT_number             2
_space_group_name_H-M_alt          'P -1'
_space_group_name_Hall             '-P 1'
loop_
  _space_group_symop_operation_xyz
 'x, y, z'
 '-x, -y, -z'

_cell_length_a                     9.0617(2)
_cell_length_b                     10.7669(3)
_cell_length_c                     12.5728(3)
_cell_angle_alpha                  79.659(2)
_cell_angle_beta                   75.465(2)
_cell_angle_gamma                  84.439(2)
_cell_volume                       1166.40(5)
_cell_formula_units_Z              2
_cell_measurement_reflns_used      9784
_cell_measurement_temperature      100.00(10)
_cell_measurement_theta_max        79.5560
_cell_measurement_theta_min        3.6860
_shelx_estimated_absorpt_T_max     0.922
_shelx_estimated_absorpt_T_min     0.891
_exptl_absorpt_coefficient_mu      0.592
_exptl_absorpt_correction_T_max    1.00000
_exptl_absorpt_correction_T_min    0.71093
_exptl_absorpt_correction_type     multi-scan
_exptl_absorpt_process_details
;
CrysAlisPro 1.171.41.103a (Rigaku Oxford Diffraction, 2021)
Empirical absorption correction using spherical harmonics,
implemented in SCALE3 ABSPACK scaling algorithm.
;
_exptl_absorpt_special_details     ?
_exptl_crystal_colour              'clear light colourless'
_exptl_crystal_colour_lustre       clear
_exptl_crystal_colour_modifier     light
_exptl_crystal_colour_primary      colourless
_exptl_crystal_density_diffrn      1.260
_exptl_crystal_density_meas        ?
_exptl_crystal_density_method      ?
_exptl_crystal_description         prism
_exptl_crystal_F_000               468
_exptl_crystal_preparation         'slow evaporation of MeCN solution'
_exptl_crystal_size_max            0.2
_exptl_crystal_size_mid            0.16
_exptl_crystal_size_min            0.14
_exptl_transmission_factor_max     ?
_exptl_transmission_factor_min     ?
_diffrn_reflns_av_R_equivalents    0.0335
_diffrn_reflns_av_unetI/netI       0.0356
_diffrn_reflns_Laue_measured_fraction_full  0.999
_diffrn_reflns_Laue_measured_fraction_max  0.997
_diffrn_reflns_limit_h_max         10
_diffrn_reflns_limit_h_min         -11
_diffrn_reflns_limit_k_max         13
_diffrn_reflns_limit_k_min         -13
_diffrn_reflns_limit_l_max         15
_diffrn_reflns_limit_l_min         -15
_diffrn_reflns_number              14436
_diffrn_reflns_point_group_measured_fraction_full  0.999
_diffrn_reflns_point_group_measured_fraction_max  0.997
_diffrn_reflns_theta_full          67.684
_diffrn_reflns_theta_max           72.498
_diffrn_reflns_theta_min           3.680
_diffrn_ambient_environment        N~2~
_diffrn_ambient_temperature        100.00(10)
_diffrn_detector                   'Hybrid Pixel Array Detector'
_diffrn_detector_area_resol_mean   10.0000
_diffrn_detector_type              HyPix
_diffrn_measured_fraction_theta_full  0.999
_diffrn_measured_fraction_theta_max  0.997
_diffrn_measurement_details
;
List of Runs (angles in degrees, time in seconds):

  # Type    Start    End  Width  t~exp~   \w     \q     \k     \f   Frames
--------------------------------------------------------------------------
  1  \w     76.00 117.00   0.50    0.05    --   47.38 125.00  60.00   82
  2  \w    102.00 139.00   0.50    0.30    --  113.25 125.00   0.00   74
  3  \w     87.00 164.00   0.50    0.30    --  113.25  97.00 174.00  154
  4  \w    103.00 178.00   0.50    0.30    --  113.25  45.00 150.00  150
  5  \w     20.00  93.00   0.50    0.05    --   47.38-125.00 -90.00  146
  6  \w     42.00  67.00   0.50    0.30    --  113.25-125.00 -90.00   50
  7  \w     72.00 108.00   0.50    0.30    --  113.25-125.00 -90.00   72
  8  \w     48.00 110.00   0.50    0.30    --  113.25-125.00 -60.00  124
  9  \w     43.00  68.00   0.50    0.30    --  113.25 -94.00 -60.00   50
 10  \w     63.00 106.00   0.50    0.30    --  113.25 -94.00 -90.00   86
 11  \w     55.00 111.00   0.50    0.30    --  113.25-125.00  30.00  112
 12  \w     46.00  95.00   0.50    0.30    --  113.25 -94.00  30.00   98
 13  \w     50.00  75.00   0.50    0.30    --  113.25 -97.00  67.00   50
 14  \w     52.00  78.00   0.50    0.30    --  113.25 -94.00  90.00   52
 15  \w    -20.00  66.00   0.50    0.05    --   47.38 -97.00  67.00  172
 16  \w     47.00 106.00   0.50    0.30    --  113.25 -77.00 150.00  118
 17  \w     43.00 101.00   0.50    0.30    --  113.25 -77.00  90.00  116
 18  \w     47.00  72.00   0.50    0.30    --  113.25 -77.00  60.00   50
 19  \w     42.00  67.00   0.50    0.30    --  113.25 -61.00   0.00   50
 20  \w     59.00  87.00   0.50    0.30    --  113.25 -77.00 -60.00   56
 21  \w     44.00  70.00   0.50    0.30    --  113.25 -61.00 -90.00   52
 22  \w     44.00  71.00   0.50    0.30    --  113.25 -61.00-150.00   54
 23  \w    -36.00  23.00   0.50    0.05    --  -47.38  37.00-180.00  118
 24  \w    -26.00  28.00   0.50    0.05    --  -47.38  19.00  90.00  108
 25  \w    -20.00   8.00   0.50    0.05    --  -47.38  19.00 150.00   56
 26  \w    -75.00 -47.00   0.50    0.30    -- -106.00 141.00 123.93   56
 27  \w   -123.00 -80.00   0.50    0.30    -- -106.00 141.00 123.93   86
 28  \w   -112.00 -78.00   0.50    0.30    -- -106.00 125.00  60.00   68
 29  \w   -122.00 -87.00   0.50    0.30    -- -106.00 139.00  65.04   70
 30  \w    -99.00 -66.00   0.50    0.30    -- -106.00  97.00 174.00   66
 31  \w    -56.00 -29.00   0.50    0.05    --  -47.38  97.00 174.00   54
 32  \w    -11.00  25.00   0.50    0.05    --  -47.38  97.00 174.00   72
 33  \w    -63.00 -36.00   0.50    0.30    -- -106.00 125.00 -90.00   54
 34  \w   -112.00 -85.00   0.50    0.30    -- -106.00 125.00 -90.00   54
 35  \w   -108.00 -75.00   0.50    0.30    -- -106.00 113.00   4.25   66
 36  \w   -156.00 -86.00   0.50    0.30    -- -106.00 -97.00  67.00  140
 37  \w   -139.00-101.00   0.50    0.30    -- -106.00 -61.00 150.00   76
 38  \w   -177.00 -95.00   0.50    0.30    -- -106.00 -30.00  90.00  164
 39  \w   -177.00-147.00   0.50    0.30    -- -106.00 -45.00   0.00   60
 40  \w   -142.00 -99.00   0.50    0.30    -- -106.00 -45.00   0.00   86
 41  \w   -177.00-100.00   0.50    0.30    -- -106.00 -15.00 -60.00  154
 42  \w   -173.00-102.00   0.50    0.30    -- -106.00 -30.00 -90.00  142
 43  \w   -119.00 -75.00   0.50    0.05    --  -47.38-125.00-150.00   88
;
_diffrn_measurement_device         'four-circle diffractometer'
_diffrn_measurement_device_type   
 'XtaLAB Synergy, Single source at home/near, HyPix'
_diffrn_measurement_method         '\w scans'
_diffrn_orient_matrix_type        
 'CrysAlisPro convention (1999,Acta A55,543-557)'
_diffrn_orient_matrix_UB_11        0.0012374000
_diffrn_orient_matrix_UB_12        -0.1105450000
_diffrn_orient_matrix_UB_13        -0.0629108000
_diffrn_orient_matrix_UB_21        -0.1088164000
_diffrn_orient_matrix_UB_22        -0.0698836000
_diffrn_orient_matrix_UB_23        0.1032108000
_diffrn_orient_matrix_UB_31        -0.1381833000
_diffrn_orient_matrix_UB_32        0.0641378000
_diffrn_orient_matrix_UB_33        -0.0428929000
_diffrn_radiation_monochromator    mirror
_diffrn_radiation_probe            x-ray
_diffrn_radiation_type             'Cu K\a'
_diffrn_radiation_wavelength       1.54184
_diffrn_source                     'micro-focus sealed X-ray tube'
_diffrn_source_type                'PhotonJet (Cu) X-ray Source'
_reflns_Friedel_coverage           0.000
_reflns_Friedel_fraction_full      .
_reflns_Friedel_fraction_max       .
_reflns_number_gt                  4228
_reflns_number_total               4614
_reflns_special_details
;
 Reflections were merged by SHELXL according to the crystal
 class for the calculation of statistics and refinement.
 
 _reflns_Friedel_fraction is defined as the number of unique
 Friedel pairs measured divided by the number that would be
 possible theoretically, ignoring centric projections and
 systematic absences.
;
_reflns_threshold_expression       'I > 2\s(I)'
_computing_cell_refinement         'CrysAlisPro 1.171.41.103a (Rigaku OD, 2021)'
_computing_data_collection         'CrysAlisPro 1.171.41.103a (Rigaku OD, 2021)'
_computing_data_reduction          'CrysAlisPro 1.171.41.103a (Rigaku OD, 2021)'
_computing_molecular_graphics      'Olex2 1.5 (Dolomanov et al., 2009)'
_computing_publication_material    'Olex2 1.5 (Dolomanov et al., 2009)'
_computing_structure_refinement    'SHELXL 2014/7 (Sheldrick, 2015)'
_computing_structure_solution      'SHELXT 2014/5 (Sheldrick, 2014)'
_refine_diff_density_max           0.263
_refine_diff_density_min           -0.299
_refine_diff_density_rms           0.042
_refine_ls_extinction_coef         .
_refine_ls_extinction_method       none
_refine_ls_goodness_of_fit_ref     1.057
_refine_ls_hydrogen_treatment      constr
_refine_ls_matrix_type             full
_refine_ls_number_parameters       309
_refine_ls_number_reflns           4614
_refine_ls_number_restraints       0
_refine_ls_R_factor_all            0.0424
_refine_ls_R_factor_gt             0.0397
_refine_ls_restrained_S_all        1.057
_refine_ls_shift/su_max            0.001
_refine_ls_shift/su_mean           0.000
_refine_ls_structure_factor_coef   Fsqd
_refine_ls_weighting_details      
 'w=1/[\s^2^(Fo^2^)+(0.0557P)^2^+0.2515P] where P=(Fo^2^+2Fc^2^)/3'
_refine_ls_weighting_scheme        calc
_refine_ls_wR_factor_gt            0.1059
_refine_ls_wR_factor_ref           0.1087
_refine_special_details            ?
_olex2_refinement_description
;
1. Fixed Uiso
 At 1.2 times of:
  All C(H) groups, All C(H,H) groups, All N(H) groups
 At 1.5 times of:
  All C(H,H,H) groups
2.a Secondary CH2 refined with riding coordinates:
 C23(H23A,H23B)
2.b Aromatic/amide H refined with riding coordinates:
 N2(H2), C2(H2A), C27(H27), C29(H29), C15(H15), C25(H25), C5(H5), C19(H19),
 C7(H7), C18(H18), C6(H6), C8(H8), C9(H9), C16(H16), C22(H22), C17(H17),
 C20(H20), C21(H21)
2.c Idealised Me refined as rotating group:
 C30(H30A,H30B,H30C), C31(H31A,H31B,H31C)
;
_atom_sites_solution_hydrogens     geom
_atom_sites_solution_primary       dual
_atom_sites_solution_secondary     ?
loop_
  _atom_site_label
  _atom_site_type_symbol
  _atom_site_fract_x
  _atom_site_fract_y
  _atom_site_fract_z
  _atom_site_U_iso_or_equiv
  _atom_site_adp_type
  _atom_site_occupancy
  _atom_site_site_symmetry_order
  _atom_site_calc_flag
  _atom_site_refinement_flags_posn
  _atom_site_refinement_flags_adp
  _atom_site_refinement_flags_occupancy
  _atom_site_disorder_assembly
  _atom_site_disorder_group
 O1 O 0.69566(9) 0.39826(8) 0.88207(7) 0.02760(19) Uani 1 1 d . . . . .
 N1 N 0.58925(11) 0.47199(10) 0.83008(8) 0.0277(2) Uani 1 1 d . . . . .
 N2 N 0.59974(12) 0.92415(9) 0.58094(9) 0.0297(2) Uani 1 1 d . . . . .
 H2 H 0.5865 0.9996 0.5427 0.036 Uiso 1 1 calc R U . . .
 C1 C 0.83196(12) 0.45251(11) 0.84534(9) 0.0227(2) Uani 1 1 d . . . . .
 C24 C 0.32152(12) 0.69687(10) 0.63339(9) 0.0227(2) Uani 1 1 d . . . . .
 C2 C 0.81857(12) 0.55912(10) 0.77153(9) 0.0224(2) Uani 1 1 d . . . . .
 H2A H 0.8955 0.6160 0.7329 0.027 Uiso 1 1 calc R U . . .
 C3 C 0.66339(12) 0.56660(10) 0.76505(9) 0.0216(2) Uani 1 1 d . . . . .
 C27 C 0.10502(12) 0.82607(10) 0.52508(10) 0.0251(2) Uani 1 1 d . . . . .
 H27 H 0.0299 0.8684 0.4886 0.030 Uiso 1 1 calc R U . . .
 C29 C 0.33704(12) 0.69693(10) 0.51987(9) 0.0238(2) Uani 1 1 d . . . . .
 H29 H 0.4229 0.6531 0.4795 0.029 Uiso 1 1 calc R U . . .
 C14 C 0.67372(12) 0.70219(10) 0.57960(9) 0.0223(2) Uani 1 1 d . . . . .
 C26 C 0.08889(12) 0.83144(10) 0.63706(10) 0.0245(2) Uani 1 1 d . . . . .
 C13 C 0.67353(12) 0.82769(11) 0.52434(10) 0.0249(2) Uani 1 1 d . . . . .
 C10 C 0.57845(12) 0.66800(10) 0.69816(9) 0.0212(2) Uani 1 1 d . . . . .
 C15 C 0.74969(13) 0.60843(11) 0.51997(10) 0.0267(2) Uani 1 1 d . . . . .
 H15 H 0.7529 0.5235 0.5571 0.032 Uiso 1 1 calc R U . . .
 C4 C 0.95600(12) 0.38546(11) 0.89193(9) 0.0231(2) Uani 1 1 d . . . . .
 C12 C 0.54625(12) 0.90568(11) 0.69554(10) 0.0269(2) Uani 1 1 d . . . . .
 C25 C 0.19865(12) 0.76605(10) 0.69057(9) 0.0236(2) Uani 1 1 d . . . . .
 H25 H 0.1890 0.7690 0.7671 0.028 Uiso 1 1 calc R U . . .
 C5 C 1.09136(13) 0.44364(11) 0.87883(10) 0.0273(2) Uani 1 1 d . . . . .
 H5 H 1.1049 0.5266 0.8378 0.033 Uiso 1 1 calc R U . . .
 C28 C 0.22870(13) 0.76015(10) 0.46482(9) 0.0249(2) Uani 1 1 d . . . . .
 C11 C 0.54003(12) 0.78357(11) 0.75721(10) 0.0238(2) Uani 1 1 d . . . . .
 C23 C 0.42627(12) 0.61247(10) 0.69559(9) 0.0237(2) Uani 1 1 d . . . . .
 H23A H 0.4527 0.5343 0.6622 0.028 Uiso 1 1 calc R U . . .
 H23B H 0.3683 0.5879 0.7734 0.028 Uiso 1 1 calc R U . . .
 C19 C 0.48643(13) 0.76912(12) 0.87266(10) 0.0290(3) Uani 1 1 d . . . . .
 H19 H 0.4824 0.6866 0.9151 0.035 Uiso 1 1 calc R U . . .
 C7 C 1.18793(13) 0.25967(12) 0.98555(10) 0.0299(3) Uani 1 1 d . . . . .
 H7 H 1.2664 0.2173 1.0185 0.036 Uiso 1 1 calc R U . . .
 C18 C 0.74622(14) 0.85538(12) 0.41115(10) 0.0312(3) Uani 1 1 d . . . . .
 H18 H 0.7465 0.9404 0.3739 0.037 Uiso 1 1 calc R U . . .
 C30 C -0.04644(13) 0.90215(11) 0.70094(10) 0.0299(3) Uani 1 1 d . . . . .
 H30A H -0.0112 0.9726 0.7260 0.045 Uiso 1 1 calc R U . . .
 H30B H -0.1003 0.8448 0.7657 0.045 Uiso 1 1 calc R U . . .
 H30C H -0.1158 0.9350 0.6527 0.045 Uiso 1 1 calc R U . . .
 C31 C 0.23956(14) 0.75127(12) 0.34452(10) 0.0310(3) Uani 1 1 d . . . . .
 H31A H 0.1604 0.6977 0.3404 0.047 Uiso 1 1 calc R U . . .
 H31B H 0.3403 0.7143 0.3119 0.047 Uiso 1 1 calc R U . . .
 H31C H 0.2250 0.8360 0.3032 0.047 Uiso 1 1 calc R U . . .
 C6 C 1.20710(13) 0.38035(12) 0.92584(10) 0.0307(3) Uani 1 1 d . . . . .
 H6 H 1.2994 0.4203 0.9168 0.037 Uiso 1 1 calc R U . . .
 C8 C 1.05419(15) 0.20035(12) 0.99736(11) 0.0332(3) Uani 1 1 d . . . . .
 H8 H 1.0420 0.1168 1.0373 0.040 Uiso 1 1 calc R U . . .
 C9 C 0.93832(14) 0.26270(12) 0.95104(10) 0.0298(3) Uani 1 1 d . . . . .
 H9 H 0.8467 0.2219 0.9595 0.036 Uiso 1 1 calc R U . . .
 C16 C 0.82086(14) 0.63564(13) 0.40776(10) 0.0336(3) Uani 1 1 d . . . . .
 H16 H 0.8715 0.5701 0.3684 0.040 Uiso 1 1 calc R U . . .
 C22 C 0.49639(14) 1.01004(12) 0.75029(12) 0.0351(3) Uani 1 1 d . . . . .
 H22 H 0.4993 1.0929 0.7085 0.042 Uiso 1 1 calc R U . . .
 C17 C 0.81709(14) 0.76023(14) 0.35359(10) 0.0350(3) Uani 1 1 d . . . . .
 H17 H 0.8637 0.7796 0.2764 0.042 Uiso 1 1 calc R U . . .
 C20 C 0.43887(14) 0.87278(14) 0.92680(11) 0.0361(3) Uani 1 1 d . . . . .
 H20 H 0.4039 0.8615 1.0056 0.043 Uiso 1 1 calc R U . . .
 C21 C 0.44308(15) 0.99309(13) 0.86446(13) 0.0392(3) Uani 1 1 d . . . . .
 H21 H 0.4089 1.0644 0.9007 0.047 Uiso 1 1 calc R U . . .

loop_
  _atom_site_aniso_label
  _atom_site_aniso_U_11
  _atom_site_aniso_U_22
  _atom_site_aniso_U_33
  _atom_site_aniso_U_23
  _atom_site_aniso_U_13
  _atom_site_aniso_U_12
 O1 0.0191(4) 0.0327(4) 0.0287(4) 0.0075(3) -0.0100(3) -0.0023(3)
 N1 0.0192(4) 0.0332(5) 0.0286(5) 0.0064(4) -0.0102(4) -0.0005(4)
 N2 0.0328(5) 0.0223(5) 0.0350(5) 0.0017(4) -0.0152(4) 0.0003(4)
 C1 0.0188(5) 0.0289(5) 0.0207(5) -0.0036(4) -0.0055(4) -0.0015(4)
 C24 0.0194(5) 0.0221(5) 0.0286(5) -0.0005(4) -0.0103(4) -0.0050(4)
 C2 0.0193(5) 0.0249(5) 0.0235(5) -0.0017(4) -0.0073(4) -0.0017(4)
 C3 0.0189(5) 0.0256(5) 0.0206(5) -0.0020(4) -0.0069(4) -0.0006(4)
 C27 0.0224(5) 0.0236(5) 0.0312(6) 0.0010(4) -0.0135(4) -0.0014(4)
 C29 0.0207(5) 0.0231(5) 0.0289(6) -0.0041(4) -0.0082(4) -0.0019(4)
 C14 0.0180(5) 0.0266(5) 0.0231(5) 0.0002(4) -0.0091(4) -0.0022(4)
 C26 0.0209(5) 0.0222(5) 0.0301(6) -0.0003(4) -0.0078(4) -0.0035(4)
 C13 0.0209(5) 0.0277(5) 0.0278(6) 0.0012(4) -0.0117(4) -0.0037(4)
 C10 0.0174(5) 0.0241(5) 0.0227(5) -0.0007(4) -0.0081(4) -0.0015(4)
 C15 0.0254(5) 0.0298(6) 0.0258(5) -0.0026(4) -0.0092(4) -0.0005(4)
 C4 0.0212(5) 0.0293(5) 0.0185(5) -0.0030(4) -0.0060(4) 0.0015(4)
 C12 0.0209(5) 0.0281(6) 0.0358(6) -0.0057(5) -0.0147(4) 0.0009(4)
 C25 0.0221(5) 0.0250(5) 0.0244(5) -0.0004(4) -0.0084(4) -0.0050(4)
 C5 0.0230(5) 0.0318(6) 0.0267(5) -0.0007(4) -0.0082(4) -0.0017(4)
 C28 0.0260(5) 0.0234(5) 0.0278(6) -0.0011(4) -0.0115(4) -0.0052(4)
 C11 0.0160(5) 0.0285(5) 0.0298(6) -0.0054(4) -0.0108(4) 0.0001(4)
 C23 0.0193(5) 0.0249(5) 0.0276(5) 0.0003(4) -0.0097(4) -0.0032(4)
 C19 0.0201(5) 0.0390(6) 0.0303(6) -0.0083(5) -0.0086(4) -0.0018(4)
 C7 0.0242(5) 0.0382(6) 0.0280(6) -0.0050(5) -0.0112(4) 0.0077(5)
 C18 0.0276(6) 0.0354(6) 0.0300(6) 0.0072(5) -0.0124(5) -0.0079(5)
 C30 0.0249(6) 0.0303(6) 0.0331(6) -0.0012(5) -0.0082(5) 0.0019(4)
 C31 0.0335(6) 0.0326(6) 0.0301(6) -0.0045(5) -0.0146(5) 0.0005(5)
 C6 0.0204(5) 0.0411(7) 0.0307(6) -0.0030(5) -0.0084(4) -0.0020(5)
 C8 0.0332(6) 0.0311(6) 0.0348(6) 0.0029(5) -0.0139(5) 0.0006(5)
 C9 0.0252(6) 0.0327(6) 0.0318(6) 0.0006(5) -0.0105(5) -0.0036(5)
 C16 0.0307(6) 0.0437(7) 0.0261(6) -0.0073(5) -0.0065(5) 0.0022(5)
 C22 0.0306(6) 0.0290(6) 0.0530(8) -0.0121(5) -0.0214(6) 0.0033(5)
 C17 0.0285(6) 0.0509(8) 0.0229(6) 0.0028(5) -0.0059(5) -0.0062(5)
 C20 0.0251(6) 0.0523(8) 0.0366(7) -0.0195(6) -0.0100(5) 0.0004(5)
 C21 0.0295(6) 0.0441(7) 0.0535(8) -0.0266(6) -0.0172(6) 0.0066(5)

_geom_special_details
;
 All esds (except the esd in the dihedral angle between two l.s. planes)
 are estimated using the full covariance matrix.  The cell esds are taken
 into account individually in the estimation of esds in distances, angles
 and torsion angles; correlations between esds in cell parameters are only
 used when they are defined by crystal symmetry.  An approximate (isotropic)
 treatment of cell esds is used for estimating esds involving l.s. planes.
;
loop_
  _geom_bond_atom_site_label_1
  _geom_bond_atom_site_label_2
  _geom_bond_distance
  _geom_bond_site_symmetry_2
  _geom_bond_publ_flag
 O1 N1 1.4032(11) . ?
 O1 C1 1.3552(13) . ?
 N1 C3 1.3098(15) . ?
 N2 H2 0.8800 . ?
 N2 C13 1.3870(16) . ?
 N2 C12 1.3841(16) . ?
 C1 C2 1.3567(15) . ?
 C1 C4 1.4659(14) . ?
 C24 C29 1.3985(16) . ?
 C24 C25 1.3933(16) . ?
 C24 C23 1.5128(14) . ?
 C2 H2A 0.9500 . ?
 C2 C3 1.4225(14) . ?
 C3 C10 1.5246(14) . ?
 C27 H27 0.9500 . ?
 C27 C26 1.3897(17) . ?
 C27 C28 1.3952(17) . ?
 C29 H29 0.9500 . ?
 C29 C28 1.3959(15) . ?
 C14 C13 1.4041(16) . ?
 C14 C10 1.5237(15) . ?
 C14 C15 1.3904(16) . ?
 C26 C25 1.4027(15) . ?
 C26 C30 1.5076(16) . ?
 C13 C18 1.4012(17) . ?
 C10 C11 1.5293(15) . ?
 C10 C23 1.5650(14) . ?
 C15 H15 0.9500 . ?
 C15 C16 1.3870(17) . ?
 C4 C5 1.3909(16) . ?
 C4 C9 1.3977(16) . ?
 C12 C11 1.3997(16) . ?
 C12 C22 1.4013(17) . ?
 C25 H25 0.9500 . ?
 C5 H5 0.9500 . ?
 C5 C6 1.3935(16) . ?
 C28 C31 1.5107(16) . ?
 C11 C19 1.3954(17) . ?
 C23 H23A 0.9900 . ?
 C23 H23B 0.9900 . ?
 C19 H19 0.9500 . ?
 C19 C20 1.3881(18) . ?
 C7 H7 0.9500 . ?
 C7 C6 1.3821(18) . ?
 C7 C8 1.3873(18) . ?
 C18 H18 0.9500 . ?
 C18 C17 1.375(2) . ?
 C30 H30A 0.9800 . ?
 C30 H30B 0.9800 . ?
 C30 H30C 0.9800 . ?
 C31 H31A 0.9800 . ?
 C31 H31B 0.9800 . ?
 C31 H31C 0.9800 . ?
 C6 H6 0.9500 . ?
 C8 H8 0.9500 . ?
 C8 C9 1.3864(16) . ?
 C9 H9 0.9500 . ?
 C16 H16 0.9500 . ?
 C16 C17 1.3926(19) . ?
 C22 H22 0.9500 . ?
 C22 C21 1.379(2) . ?
 C17 H17 0.9500 . ?
 C20 H20 0.9500 . ?
 C20 C21 1.387(2) . ?
 C21 H21 0.9500 . ?

loop_
  _geom_angle_atom_site_label_1
  _geom_angle_atom_site_label_2
  _geom_angle_atom_site_label_3
  _geom_angle
  _geom_angle_site_symmetry_1
  _geom_angle_site_symmetry_3
  _geom_angle_publ_flag
 C1 O1 N1 108.72(8) . . ?
 C3 N1 O1 105.89(8) . . ?
 C13 N2 H2 118.9 . . ?
 C12 N2 H2 118.9 . . ?
 C12 N2 C13 122.16(10) . . ?
 O1 C1 C2 109.49(9) . . ?
 O1 C1 C4 115.20(9) . . ?
 C2 C1 C4 135.30(10) . . ?
 C29 C24 C23 120.54(10) . . ?
 C25 C24 C29 118.80(10) . . ?
 C25 C24 C23 120.35(10) . . ?
 C1 C2 H2A 127.8 . . ?
 C1 C2 C3 104.43(9) . . ?
 C3 C2 H2A 127.8 . . ?
 N1 C3 C2 111.46(9) . . ?
 N1 C3 C10 119.38(9) . . ?
 C2 C3 C10 129.12(10) . . ?
 C26 C27 H27 119.2 . . ?
 C26 C27 C28 121.69(10) . . ?
 C28 C27 H27 119.2 . . ?
 C24 C29 H29 119.4 . . ?
 C28 C29 C24 121.23(10) . . ?
 C28 C29 H29 119.4 . . ?
 C13 C14 C10 120.54(10) . . ?
 C15 C14 C13 118.45(10) . . ?
 C15 C14 C10 120.68(10) . . ?
 C27 C26 C25 118.58(10) . . ?
 C27 C26 C30 120.85(10) . . ?
 C25 C26 C30 120.53(10) . . ?
 N2 C13 C14 120.27(10) . . ?
 N2 C13 C18 119.85(10) . . ?
 C18 C13 C14 119.87(11) . . ?
 C3 C10 C11 109.03(9) . . ?
 C3 C10 C23 107.46(8) . . ?
 C14 C10 C3 110.49(8) . . ?
 C14 C10 C11 111.40(9) . . ?
 C14 C10 C23 109.47(8) . . ?
 C11 C10 C23 108.90(8) . . ?
 C14 C15 H15 119.1 . . ?
 C16 C15 C14 121.70(11) . . ?
 C16 C15 H15 119.1 . . ?
 C5 C4 C1 120.46(10) . . ?
 C5 C4 C9 119.44(10) . . ?
 C9 C4 C1 120.10(10) . . ?
 N2 C12 C11 120.60(10) . . ?
 N2 C12 C22 119.74(11) . . ?
 C11 C12 C22 119.65(12) . . ?
 C24 C25 C26 121.11(10) . . ?
 C24 C25 H25 119.4 . . ?
 C26 C25 H25 119.4 . . ?
 C4 C5 H5 120.0 . . ?
 C4 C5 C6 120.04(11) . . ?
 C6 C5 H5 120.0 . . ?
 C27 C28 C29 118.53(10) . . ?
 C27 C28 C31 120.46(10) . . ?
 C29 C28 C31 120.91(10) . . ?
 C12 C11 C10 120.41(10) . . ?
 C19 C11 C10 120.59(10) . . ?
 C19 C11 C12 118.80(11) . . ?
 C24 C23 C10 117.18(9) . . ?
 C24 C23 H23A 108.0 . . ?
 C24 C23 H23B 108.0 . . ?
 C10 C23 H23A 108.0 . . ?
 C10 C23 H23B 108.0 . . ?
 H23A C23 H23B 107.2 . . ?
 C11 C19 H19 119.3 . . ?
 C20 C19 C11 121.41(12) . . ?
 C20 C19 H19 119.3 . . ?
 C6 C7 H7 120.0 . . ?
 C6 C7 C8 120.04(10) . . ?
 C8 C7 H7 120.0 . . ?
 C13 C18 H18 119.8 . . ?
 C17 C18 C13 120.39(11) . . ?
 C17 C18 H18 119.8 . . ?
 C26 C30 H30A 109.5 . . ?
 C26 C30 H30B 109.5 . . ?
 C26 C30 H30C 109.5 . . ?
 H30A C30 H30B 109.5 . . ?
 H30A C30 H30C 109.5 . . ?
 H30B C30 H30C 109.5 . . ?
 C28 C31 H31A 109.5 . . ?
 C28 C31 H31B 109.5 . . ?
 C28 C31 H31C 109.5 . . ?
 H31A C31 H31B 109.5 . . ?
 H31A C31 H31C 109.5 . . ?
 H31B C31 H31C 109.5 . . ?
 C5 C6 H6 119.9 . . ?
 C7 C6 C5 120.19(11) . . ?
 C7 C6 H6 119.9 . . ?
 C7 C8 H8 119.9 . . ?
 C9 C8 C7 120.15(11) . . ?
 C9 C8 H8 119.9 . . ?
 C4 C9 H9 119.9 . . ?
 C8 C9 C4 120.13(11) . . ?
 C8 C9 H9 119.9 . . ?
 C15 C16 H16 120.4 . . ?
 C15 C16 C17 119.16(12) . . ?
 C17 C16 H16 120.4 . . ?
 C12 C22 H22 119.8 . . ?
 C21 C22 C12 120.38(12) . . ?
 C21 C22 H22 119.8 . . ?
 C18 C17 C16 120.40(11) . . ?
 C18 C17 H17 119.8 . . ?
 C16 C17 H17 119.8 . . ?
 C19 C20 H20 120.4 . . ?
 C21 C20 C19 119.17(12) . . ?
 C21 C20 H20 120.4 . . ?
 C22 C21 C20 120.57(12) . . ?
 C22 C21 H21 119.7 . . ?
 C20 C21 H21 119.7 . . ?

loop_
  _geom_torsion_atom_site_label_1
  _geom_torsion_atom_site_label_2
  _geom_torsion_atom_site_label_3
  _geom_torsion_atom_site_label_4
  _geom_torsion
  _geom_torsion_site_symmetry_1
  _geom_torsion_site_symmetry_2
  _geom_torsion_site_symmetry_3
  _geom_torsion_site_symmetry_4
  _geom_torsion_publ_flag
 O1 N1 C3 C2 -0.02(12) . . . . ?
 O1 N1 C3 C10 -178.18(9) . . . . ?
 O1 C1 C2 C3 -0.17(12) . . . . ?
 O1 C1 C4 C5 -166.94(10) . . . . ?
 O1 C1 C4 C9 12.38(15) . . . . ?
 N1 O1 C1 C2 0.16(12) . . . . ?
 N1 O1 C1 C4 -179.61(9) . . . . ?
 N1 C3 C10 C14 -136.69(11) . . . . ?
 N1 C3 C10 C11 100.57(12) . . . . ?
 N1 C3 C10 C23 -17.31(14) . . . . ?
 N2 C13 C18 C17 -178.67(10) . . . . ?
 N2 C12 C11 C10 -5.60(15) . . . . ?
 N2 C12 C11 C19 179.53(10) . . . . ?
 N2 C12 C22 C21 -179.88(11) . . . . ?
 C1 O1 N1 C3 -0.08(12) . . . . ?
 C1 C2 C3 N1 0.12(13) . . . . ?
 C1 C2 C3 C10 178.05(10) . . . . ?
 C1 C4 C5 C6 178.36(10) . . . . ?
 C1 C4 C9 C8 -178.48(11) . . . . ?
 C24 C29 C28 C27 1.28(16) . . . . ?
 C24 C29 C28 C31 -175.13(10) . . . . ?
 C2 C1 C4 C5 13.37(19) . . . . ?
 C2 C1 C4 C9 -167.31(13) . . . . ?
 C2 C3 C10 C14 45.52(15) . . . . ?
 C2 C3 C10 C11 -77.22(13) . . . . ?
 C2 C3 C10 C23 164.90(11) . . . . ?
 C3 C10 C11 C12 142.88(10) . . . . ?
 C3 C10 C11 C19 -42.34(13) . . . . ?
 C3 C10 C23 C24 179.92(9) . . . . ?
 C27 C26 C25 C24 -0.05(16) . . . . ?
 C29 C24 C25 C26 2.15(16) . . . . ?
 C29 C24 C23 C10 89.37(12) . . . . ?
 C14 C13 C18 C17 0.37(17) . . . . ?
 C14 C10 C11 C12 20.69(13) . . . . ?
 C14 C10 C11 C19 -164.54(9) . . . . ?
 C14 C10 C23 C24 -60.06(12) . . . . ?
 C14 C15 C16 C17 0.47(18) . . . . ?
 C26 C27 C28 C29 0.91(17) . . . . ?
 C26 C27 C28 C31 177.34(10) . . . . ?
 C13 N2 C12 C11 -11.54(16) . . . . ?
 C13 N2 C12 C22 169.10(10) . . . . ?
 C13 C14 C10 C3 -142.68(10) . . . . ?
 C13 C14 C10 C11 -21.34(13) . . . . ?
 C13 C14 C10 C23 99.16(11) . . . . ?
 C13 C14 C15 C16 -1.72(16) . . . . ?
 C13 C18 C17 C16 -1.66(18) . . . . ?
 C10 C14 C13 N2 6.93(15) . . . . ?
 C10 C14 C13 C18 -172.11(9) . . . . ?
 C10 C14 C15 C16 171.67(10) . . . . ?
 C10 C11 C19 C20 -174.52(10) . . . . ?
 C15 C14 C13 N2 -179.67(10) . . . . ?
 C15 C14 C13 C18 1.29(15) . . . . ?
 C15 C14 C10 C3 44.07(13) . . . . ?
 C15 C14 C10 C11 165.42(9) . . . . ?
 C15 C14 C10 C23 -74.09(12) . . . . ?
 C15 C16 C17 C18 1.24(18) . . . . ?
 C4 C1 C2 C3 179.54(12) . . . . ?
 C4 C5 C6 C7 0.04(18) . . . . ?
 C12 N2 C13 C14 10.87(16) . . . . ?
 C12 N2 C13 C18 -170.09(10) . . . . ?
 C12 C11 C19 C20 0.34(16) . . . . ?
 C12 C22 C21 C20 0.40(18) . . . . ?
 C25 C24 C29 C28 -2.79(16) . . . . ?
 C25 C24 C23 C10 -97.11(12) . . . . ?
 C5 C4 C9 C8 0.84(18) . . . . ?
 C28 C27 C26 C25 -1.52(17) . . . . ?
 C28 C27 C26 C30 -179.40(10) . . . . ?
 C11 C10 C23 C24 61.95(12) . . . . ?
 C11 C12 C22 C21 0.76(17) . . . . ?
 C11 C19 C20 C21 0.80(17) . . . . ?
 C23 C24 C29 C28 170.83(10) . . . . ?
 C23 C24 C25 C26 -171.47(10) . . . . ?
 C23 C10 C11 C12 -100.15(11) . . . . ?
 C23 C10 C11 C19 74.63(12) . . . . ?
 C19 C20 C21 C22 -1.17(18) . . . . ?
 C7 C8 C9 C4 0.21(19) . . . . ?
 C30 C26 C25 C24 177.84(10) . . . . ?
 C6 C7 C8 C9 -1.15(19) . . . . ?
 C8 C7 C6 C5 1.02(18) . . . . ?
 C9 C4 C5 C6 -0.97(17) . . . . ?
 C22 C12 C11 C10 173.75(10) . . . . ?
 C22 C12 C11 C19 -1.12(15) . . . . ?

_shelx_res_file
;
    168.res created by SHELXL-2014/7

TITL 168_a.res in P-1
REM Old TITL 088-009_23 in P-1
REM SHELXT solution in P-1
REM R1 0.131, Rweak 0.004, Alpha 0.035, Orientation as input
REM Formula found by SHELXT: C31 N2 O
CELL 1.54184 9.0617 10.7669 12.5728 79.659 75.465 84.439
ZERR 2 0.0002 0.0003 0.0003 0.002 0.002 0.002
LATT 1
SFAC C H N O
UNIT 62 52 4 2

L.S. 4 0 0
PLAN  1
SIZE 0.2 0.16 0.14
TEMP -173
CONF
BOND $H
list 4
fmap 2 53
MORE -1
ACTA
OMIT -4 145
REM <olex2.extras>
REM <HklSrc "%.\\168.hkl">
REM </olex2.extras>

WGHT    0.055700    0.251500
FVAR       0.89309
O1    4    0.695658    0.398256    0.882067    11.00000    0.01915    0.03275 =
         0.02867    0.00748   -0.00999   -0.00231
N1    3    0.589249    0.471986    0.830079    11.00000    0.01915    0.03325 =
         0.02860    0.00637   -0.01025   -0.00053
N2    3    0.599738    0.924146    0.580937    11.00000    0.03277    0.02229 =
         0.03500    0.00169   -0.01518    0.00031
AFIX  43
H2    2    0.586493    0.999555    0.542730    11.00000   -1.20000
AFIX   0
C1    1    0.831959    0.452510    0.845345    11.00000    0.01882    0.02887 =
         0.02071   -0.00357   -0.00550   -0.00148
C24   1    0.321523    0.696868    0.633387    11.00000    0.01937    0.02212 =
         0.02860   -0.00054   -0.01026   -0.00501
C2    1    0.818571    0.559120    0.771528    11.00000    0.01926    0.02489 =
         0.02355   -0.00167   -0.00727   -0.00166
AFIX  43
H2A   2    0.895491    0.615966    0.732877    11.00000   -1.20000
AFIX   0
C3    1    0.663394    0.566596    0.765052    11.00000    0.01887    0.02557 =
         0.02063   -0.00201   -0.00687   -0.00061
C27   1    0.105018    0.826071    0.525076    11.00000    0.02238    0.02361 =
         0.03122    0.00096   -0.01352   -0.00136
AFIX  43
H27   2    0.029898    0.868373    0.488618    11.00000   -1.20000
AFIX   0
C29   1    0.337037    0.696928    0.519865    11.00000    0.02070    0.02311 =
         0.02886   -0.00407   -0.00820   -0.00192
AFIX  43
H29   2    0.422909    0.653125    0.479459    11.00000   -1.20000
AFIX   0
C14   1    0.673720    0.702194    0.579596    11.00000    0.01803    0.02664 =
         0.02306    0.00024   -0.00914   -0.00225
C26   1    0.088893    0.831444    0.637058    11.00000    0.02090    0.02224 =
         0.03015   -0.00030   -0.00779   -0.00349
C13   1    0.673532    0.827693    0.524342    11.00000    0.02086    0.02767 =
         0.02783    0.00115   -0.01167   -0.00366
C10   1    0.578445    0.667998    0.698159    11.00000    0.01740    0.02414 =
         0.02269   -0.00070   -0.00810   -0.00152
C15   1    0.749691    0.608428    0.519972    11.00000    0.02542    0.02978 =
         0.02580   -0.00260   -0.00921   -0.00048
AFIX  43
H15   2    0.752933    0.523526    0.557050    11.00000   -1.20000
AFIX   0
C4    1    0.955997    0.385460    0.891932    11.00000    0.02117    0.02928 =
         0.01855   -0.00298   -0.00603    0.00148
C12   1    0.546249    0.905679    0.695537    11.00000    0.02093    0.02808 =
         0.03579   -0.00573   -0.01468    0.00089
C25   1    0.198647    0.766052    0.690573    11.00000    0.02212    0.02505 =
         0.02444   -0.00036   -0.00845   -0.00499
AFIX  43
H25   2    0.189036    0.768986    0.767094    11.00000   -1.20000
AFIX   0
C5    1    1.091360    0.443638    0.878826    11.00000    0.02301    0.03180 =
         0.02675   -0.00074   -0.00815   -0.00166
AFIX  43
H5    2    1.104920    0.526564    0.837797    11.00000   -1.20000
AFIX   0
C28   1    0.228698    0.760148    0.464823    11.00000    0.02599    0.02340 =
         0.02778   -0.00112   -0.01151   -0.00516
C11   1    0.540035    0.783573    0.757205    11.00000    0.01602    0.02854 =
         0.02982   -0.00544   -0.01079    0.00009
C23   1    0.426270    0.612471    0.695589    11.00000    0.01929    0.02492 =
         0.02763    0.00035   -0.00965   -0.00321
AFIX  23
H23A  2    0.452687    0.534254    0.662203    11.00000   -1.20000
H23B  2    0.368308    0.587858    0.773447    11.00000   -1.20000
AFIX   0
C19   1    0.486429    0.769121    0.872664    11.00000    0.02011    0.03895 =
         0.03032   -0.00827   -0.00856   -0.00175
AFIX  43
H19   2    0.482393    0.686574    0.915133    11.00000   -1.20000
AFIX   0
C7    1    1.187927    0.259672    0.985549    11.00000    0.02422    0.03817 =
         0.02798   -0.00501   -0.01123    0.00769
AFIX  43
H7    2    1.266384    0.217321    1.018523    11.00000   -1.20000
AFIX   0
C18   1    0.746216    0.855383    0.411148    11.00000    0.02755    0.03536 =
         0.03003    0.00723   -0.01238   -0.00794
AFIX  43
H18   2    0.746539    0.940384    0.373950    11.00000   -1.20000
AFIX   0
C30   1   -0.046443    0.902149    0.700944    11.00000    0.02488    0.03035 =
         0.03312   -0.00117   -0.00823    0.00185
AFIX 137
H30A  2   -0.011209    0.972623    0.726015    11.00000   -1.50000
H30B  2   -0.100258    0.844790    0.765684    11.00000   -1.50000
H30C  2   -0.115836    0.934994    0.652662    11.00000   -1.50000
AFIX   0
C31   1    0.239561    0.751269    0.344517    11.00000    0.03354    0.03261 =
         0.03008   -0.00447   -0.01465    0.00051
AFIX 137
H31A  2    0.160353    0.697708    0.340352    11.00000   -1.50000
H31B  2    0.340346    0.714327    0.311936    11.00000   -1.50000
H31C  2    0.225030    0.836011    0.303217    11.00000   -1.50000
AFIX   0
C6    1    1.207095    0.380353    0.925844    11.00000    0.02039    0.04114 =
         0.03070   -0.00297   -0.00839   -0.00198
AFIX  43
H6    2    1.299441    0.420276    0.916833    11.00000   -1.20000
AFIX   0
C8    1    1.054186    0.200346    0.997357    11.00000    0.03320    0.03111 =
         0.03483    0.00291   -0.01393    0.00058
AFIX  43
H8    2    1.041964    0.116807    1.037272    11.00000   -1.20000
AFIX   0
C9    1    0.938321    0.262704    0.951036    11.00000    0.02517    0.03272 =
         0.03179    0.00060   -0.01049   -0.00361
AFIX  43
H9    2    0.846740    0.221915    0.959486    11.00000   -1.20000
AFIX   0
C16   1    0.820864    0.635637    0.407762    11.00000    0.03066    0.04374 =
         0.02612   -0.00732   -0.00651    0.00218
AFIX  43
H16   2    0.871547    0.570115    0.368360    11.00000   -1.20000
AFIX   0
C22   1    0.496395    1.010037    0.750290    11.00000    0.03061    0.02895 =
         0.05302   -0.01211   -0.02138    0.00329
AFIX  43
H22   2    0.499337    1.092940    0.708525    11.00000   -1.20000
AFIX   0
C17   1    0.817086    0.760230    0.353587    11.00000    0.02849    0.05092 =
         0.02292    0.00276   -0.00587   -0.00615
AFIX  43
H17   2    0.863748    0.779607    0.276402    11.00000   -1.20000
AFIX   0
C20   1    0.438871    0.872782    0.926796    11.00000    0.02506    0.05235 =
         0.03655   -0.01947   -0.00998    0.00045
AFIX  43
H20   2    0.403877    0.861462    1.005555    11.00000   -1.20000
AFIX   0
C21   1    0.443080    0.993088    0.864465    11.00000    0.02948    0.04407 =
         0.05354   -0.02659   -0.01724    0.00656
AFIX  43
H21   2    0.408946    1.064434    0.900725    11.00000   -1.20000
AFIX   0
HKLF 4

REM  168_a.res in P-1
REM R1 =  0.0397 for    4228 Fo > 4sig(Fo)  and  0.0424 for all    4614 data
REM    309 parameters refined using      0 restraints

END

WGHT      0.0556      0.2523

REM Highest difference peak  0.263,  deepest hole -0.299,  1-sigma level  0.042
Q1    1   0.5004  0.6418  0.6950  11.00000  0.05    0.26
;
_shelx_res_checksum                24107
_shelx_hkl_file
;
   0   0  -1  714.39   27.95
   0   0   1  790.18   28.22
   0   0  -2   89.22    4.05
   0   0   2   95.58    4.45
   0   0  -3   34.70    2.13
   0   0   3   36.29    2.55
   0   0  -3   34.60    2.55
   0   0  -4   52.50    3.15
   0   0   4   62.79    4.00
   0   0  -4   60.67    3.97
   0   0   5 1188.70   46.71
   0   0  -5 1194.06   45.38
   0   0  -5 1108.90   46.65
   0   0  -5 1206.70   49.22
   0   0  -6   27.06    3.09
   0   0  -6   33.03    4.41
   0   0   6   32.52    3.31
   0   0  -7   88.34    6.46
   0   0  -7   86.16    8.09
   0   0   7   85.01    6.33
   0   0   8  175.92    8.12
   0   0  -8  181.58   11.04
   0   0  -8  188.60    7.90
   0   0  -8  195.14   13.92
   0   0   9   85.01    4.59
   0   0  -9   76.73    8.88
   0   0  -9   93.26    7.37
   0   0  -9   85.14    4.30
   0   0 -10   14.70    1.38
   0   0  10   14.08    1.60
   0   0 -10   16.98    1.51
   0   0 -11  113.35   11.70
   0   0 -11  113.40    5.49
   0   0  11  108.07    5.76
   0   0  12    0.54    0.55
   0   0 -12    1.43    0.45
   0   0  13   42.89    2.74
   0   0 -13   41.52    2.27
   0   0  14    1.43    0.48
   0   0 -14    1.57    0.33
   0   0 -14    1.73    0.57
   0   0  15   15.80    1.21
   0   1 -14   77.69    4.03
   0   1 -14   72.04    3.70
   0  -1  14   83.12    4.13
   0   1 -13    9.93    0.86
   0  -1  13    9.96    1.13
   0   1 -12  156.38    6.84
   0  -1  12  167.98    7.60
   0   1 -11   83.03    4.11
   0  -1  11   86.62    4.78
   0   1 -10   27.40    5.45
   0  -1  10   24.72    2.11
   0   1 -10   22.39    1.76
   0   1  -9   36.94    6.11
   0  -1   9   35.88    5.06
   0   1  -9   35.09    2.26
   0  -1   9   37.53    2.60
   0  -1   8  125.92    6.13
   0   1  -8  139.22    8.65
   0   1  -8  142.66   11.70
   0   1  -7   98.84    6.76
   0   1  -7  105.22    9.12
   0   1  -6  525.62   21.88
   0   1  -6  524.83   22.53
   0   1  -6  484.73   25.23
   0   1  -5  368.69   16.62
   0   1  -5  400.36   16.69
   0  -1   5  369.28   16.75
   0   1  -4  125.54    6.59
   0  -1   4  124.65    6.75
   0   1  -4  141.05    6.88
   0   1  -3    0.79    0.54
   0   1  -3    2.69    0.67
   0  -1   3    2.00    0.58
   0   1  -2  468.81   18.42
   0   1  -2  467.75   18.31
   0   1  -1   12.45    1.08
   0  -1   1   10.96    0.99
   0   1   0  710.70   27.44
   0  -1   0  751.41   27.72
   0   1   1 3981.96  149.49
   0   1   2 1895.49   71.63
   0   1   3 5171.26  192.28
   0   1   3 5067.87  190.67
   0   1   4  632.32   23.66
   0  -1  -4  536.65   20.83
   0  -1  -5  120.75    7.40
   0   1   5  120.73    7.31
   0  -1  -6  283.24   15.28
   0  -1  -6  246.71   13.19
   0   1   6  251.78   13.27
   0  -1  -7    1.18    1.43
   0  -1  -7   -0.38    0.66
   0   1   7    1.52    1.13
   0  -1  -8   -0.70    0.98
   0  -1  -8    0.24    0.34
   0  -1  -8    0.89    0.98
   0   1   8    0.43    0.74
   0  -1  -9    2.51    1.41
   0  -1  -9    3.20    0.65
   0   1   9    2.75    0.74
   0  -1  -9    0.81    1.13
   0  -1 -10   18.86    3.42
   0  -1 -10   15.79    1.47
   0   1  10   15.75    1.66
   0  -1 -10   17.17    4.32
   0  -1 -11    8.89    1.05
   0   1  11    8.30    1.27
   0  -1 -11   10.04    1.20
   0  -1 -11   10.49    3.54
   0   1  12  192.18    9.07
   0  -1 -12  204.07    8.77
   0   1  13   -0.24    0.47
   0  -1 -13    0.07    0.34
   0  -1 -13   -0.30    0.61
   0   1  14    4.99    0.78
   0  -1 -14    5.34    0.61
   0  -1 -14    4.64    0.77
   0   1  15   18.80    1.43
   0  -2  14   27.37    1.80
   0   2 -14   26.87    1.88
   0   2 -14   22.39    1.64
   0  -2  13    3.42    0.87
   0  -2  12   29.68    2.21
   0   2 -12   32.12    1.80
   0  -2  11   16.06    1.67
   0   2 -11   16.55    1.29
   0   2 -10    1.02    0.43
   0   2 -10    0.96    0.43
   0   2  -9   25.70    2.26
   0   2  -9   30.14    2.04
   0  -2   9   28.76    2.28
   0   2  -9   28.82    1.81
   0  -2   8   12.03    1.35
   0   2  -8   12.78    1.22
   0   2  -8   12.78    1.42
   0  -2   8   11.99    2.73
   0  -2   7   22.83    3.43
   0   2  -7   25.48    4.43
   0  -2   6  940.92   37.71
   0   2  -6  945.69   39.96
   0  -2   5   87.20    6.12
   0   2  -5   81.88    5.78
   0   2  -5   90.37    7.23
   0  -2   4   20.27    2.40
   0   2  -4   20.57    2.51
   0   2  -4   16.97    2.74
   0  -2   3   13.15    1.73
   0   2  -3   14.87    1.57
   0   2  -3   15.17    1.92
   0   2  -3   19.51    2.48
   0   2  -2  157.85    8.01
   0   2  -2  152.17    7.39
   0  -2   2  151.40    7.42
   0   2  -1 3813.17  141.47
   0   2  -1 3678.79  141.83
   0  -2   0 1844.34   70.06
   0  -2  -1  106.60    5.50
   0   2   1  102.67    5.62
   0   2   2 8312.77  311.88
   0   2   3 9780.17  366.47
   0   2   4 1054.00   41.08
   0   2   5  131.41    8.30
   0  -2  -6   32.22    4.10
   0   2   6   28.65    3.62
   0  -2  -7  423.88   22.46
   0   2   7  444.43   21.49
   0  -2  -7  427.60   21.32
   0  -2  -8    4.51    1.64
   0  -2  -8    2.55    0.57
   0  -2  -8    3.99    1.97
   0   2   8    2.47    1.29
   0   2   8    2.33    0.60
   0  -2  -9    4.53    0.76
   0  -2  -9    3.83    2.15
   0   2   9    4.81    1.76
   0   2   9    3.63    0.76
   0  -2 -10    0.60    1.02
   0   2  10    1.13    0.56
   0  -2 -10    1.36    0.54
   0  -2 -10    1.70    1.88
   0   2  10    0.35    0.38
   0  -2 -11   37.60    3.04
   0  -2 -11   49.26    5.85
   0  -2 -11   38.66    6.33
   0   2  11   39.18    2.63
   0  -2 -11   39.47    2.61
   0   2  11   43.22    3.00
   0   2  12    0.28    0.52
   0  -2 -12    0.84    0.51
   0  -2 -12    0.82    0.63
   0   2  13    6.03    1.02
   0  -2 -13    5.87    1.00
   0  -2 -13    7.98    0.99
   0  -2 -14    2.23    0.46
   0   2  14    2.50    0.62
   0  -2 -15    3.47    0.39
   0   2  15    4.00    0.51
   0   3 -14   22.73    1.50
   0   3 -14   27.45    1.71
   0  -3  13   46.39    2.86
   0  -3  12   31.27    2.54
   0  -3  11   21.41    1.85
   0  -3  10   25.29    2.11
   0   3 -10   24.88    5.29
   0   3 -10   25.10    1.83
   0  -3   9    0.52    0.47
   0   3  -9    0.30    0.61
   0   3  -9    1.14    0.47
   0   3  -9   -0.94    1.61
   0  -3   8   47.71    2.96
   0   3  -8   41.64    6.32
   0   3  -8   44.44    2.65
   0   3  -8   41.21    2.96
   0  -3   7  665.24   25.97
   0   3  -7  653.40   25.65
   0  -3   7  678.78   30.77
   0   3  -7  637.59   32.64
   0   3  -6    2.03    1.14
   0   3  -6    3.54    1.55
   0  -3   6    2.15    1.13
   0  -3   5  113.09    7.84
   0   3  -5  121.57    8.20
   0   3  -5  130.14    9.27
   0  -3   4   37.79    3.71
   0   3  -4   41.10    3.29
   0   3  -4   42.25    4.40
   0   3  -4   44.75    4.27
   0   3  -3  215.01   11.50
   0   3  -3  221.72   10.68
   0   3  -2 1998.90   78.17
   0   3  -2 2044.25   78.32
   0   3  -1    5.59    1.29
   0  -3   1    8.16    1.24
   0   3  -1    6.60    1.10
   0  -3   0  101.99    5.53
   0  -3  -1  141.56    7.43
   0   3   1  141.76    7.92
   0   3   2 2030.01   78.88
   0   3   3 1371.06   54.14
   0   3   4  864.84   35.17
   0   3   5 1355.87   60.93
   0   3   5 1589.26   59.02
   0   3   6  969.83   43.92
   0  -3  -6 1076.06   43.91
   0   3   7  416.68   22.14
   0  -3  -7  452.54   22.61
   0  -3  -7  452.71   22.46
   0   3   8    5.74    1.90
   0  -3  -8    8.50    2.32
   0   3   8    7.01    1.00
   0  -3  -8    7.40    2.37
   0  -3  -9    1.74    0.55
   0   3   9    1.22    1.05
   0   3   9    1.83    0.62
   0  -3  -9    1.86    1.37
   0  -3  -9    2.13    1.57
   0  -3 -10   54.63    3.14
   0  -3 -10   56.40    6.61
   0  -3 -10   58.18    7.34
   0   3  10   53.54    3.34
   0  -3 -10   46.68    3.66
   0  -3 -11    7.68    1.07
   0  -3 -11    7.40    2.83
   0  -3 -11   13.65    3.23
   0  -3 -11    8.84    1.51
   0   3  11    7.65    1.22
   0   3  12    0.43    0.53
   0  -3 -12    1.44    0.67
   0   3  12   -0.33    0.45
   0  -3 -12    0.10    0.42
   0   3  13   11.93    1.39
   0  -3 -13   11.57    1.15
   0   3  14   18.35    1.56
   0  -3 -14   20.83    1.34
   0   3  15   44.90    2.23
   0  -3 -15   41.78    1.98
   0  -4  13   13.11    1.15
   0   4 -13   18.80    1.57
   0  -4  12   67.33    3.84
   0  -4  11   20.52    2.11
   0   4 -11   22.36    1.85
   0  -4  10  302.37   13.54
   0   4  -9   69.96    4.22
   0   4  -9   68.16    3.66
   0   4  -8  524.03   21.30
   0   4  -8  513.14   20.62
   0   4  -8  541.24   29.19
   0   4  -7   -0.09    0.34
   0   4  -7    1.74    0.65
   0   4  -7    1.51    1.49
   0   4  -6   22.01    3.58
   0   4  -6   21.00    3.94
   0   4  -6   19.05    1.52
   0   4  -5    2.62    1.37
   0   4  -5    2.33    1.31
   0   4  -4   61.79    5.78
   0   4  -4   56.73    5.58
   0   4  -4   62.82    4.87
   0   4  -3  879.40   37.97
   0   4  -3  939.62   37.87
   0   4  -2  156.58    8.52
   0   4  -2  154.88    9.05
   0  -4   1  650.39   26.67
   0   4  -1  621.74   27.67
   0  -4   0    4.45    1.13
   0   4   1    4.39    1.36
   0  -4  -1    3.99    1.17
   0  -4  -2  155.47    8.94
   0   4   2  156.83    9.21
   0   4   3 1025.28   42.30
   0   4   4   34.88    3.65
   0  -4  -5 2107.53   83.58
   0   4   5 2181.60   84.01
   0   4   6 1536.67   65.65
   0  -4  -6 1583.56   63.27
   0   4   7    0.63    1.24
   0   4   7    1.15    0.54
   0  -4  -7    0.92    1.02
   0  -4  -8   34.86    4.82
   0  -4  -8   41.45    5.76
   0   4   8   37.72    5.57
   0   4   8   47.93    2.95
   0  -4  -9  361.57   21.66
   0  -4  -9  407.79   22.81
   0   4   9  422.88   17.10
   0   4   9  411.52   23.06
   0   4  10  520.18   27.65
   0   4  10  551.42   21.63
   0  -4 -10  532.67   21.09
   0  -4 -10  492.38   22.15
   0  -4 -10  525.33   27.78
   0   4  11    1.51    0.77
   0  -4 -11    2.77    1.53
   0   4  11    1.37    0.64
   0  -4 -11    1.62    0.90
   0  -4 -11    1.71    0.60
   0   4  12   24.46    2.15
   0  -4 -12   20.65    2.21
   0  -4 -12   22.96    1.79
   0   4  13    0.83    0.58
   0   4  13    0.36    0.37
   0  -4 -13    0.56    0.42
   0   4  14    0.09    0.39
   0  -4 -15    0.18    0.17
   0   4  15    0.24    0.24
   0   5 -13   14.05    1.17
   0  -5  12   32.44    2.02
   0  -5  11    6.21    1.03
   0   5 -11    5.73    0.92
   0   5 -10  175.12    8.11
   0   5 -10  170.14    8.12
   0  -5  10  170.89    8.28
   0   5  -9   10.00    1.42
   0  -5   9    7.62    1.30
   0  -5   8  621.38   25.14
   0   5  -8  602.42   24.30
   0   5  -8  571.57   31.95
   0   5  -8  604.56   24.22
   0   5  -8  643.19   25.02
   0  -5   7  689.08   28.00
   0   5  -7  744.73   27.96
   0   5  -7  679.63   27.23
   0   5  -7  682.99   27.35
   0   5  -7  662.20   34.58
   0   5  -6    0.44    0.42
   0   5  -6    0.68    1.16
   0   5  -6    0.33    0.40
   0   5  -6    0.10    0.34
   0  -5   6    0.45    0.51
   0   5  -6   -0.63    0.88
   0   5  -5    3.40    1.69
   0   5  -5    3.43    0.68
   0   5  -5    1.75    1.30
   0  -5   5    4.71    0.92
   0   5  -4   14.25    2.74
   0   5  -4   13.80    3.01
   0   5  -3  733.81   33.21
   0   5  -3  759.38   32.07
   0  -5   3  691.93   31.21
   0   5  -2   10.17    2.23
   0  -5   2   11.95    2.09
   0   5  -1  151.84    9.58
   0  -5   1  144.48    8.57
   0  -5   0  563.16   24.84
   0   5   1  534.22   25.27
   0  -5  -1  553.06   24.40
   0   5   2    0.81    0.98
   0  -5  -2   -0.36    0.79
   0   5   3   50.93    5.05
   0   5   4  434.75   21.09
   0   5   5  673.01   30.10
   0   5   6   44.27    5.86
   0   5   6   37.56    4.31
   0   5   7  449.48   25.18
   0   5   7  462.31   18.71
   0   5   8  390.96   21.74
   0   5   8  351.72   14.46
   0  -5  -8  371.14   20.77
   0   5   9  855.99   40.66
   0  -5  -9  938.44   41.05
   0   5   9  862.17   33.01
   0  -5 -10  420.81   16.95
   0   5  10  434.70   24.27
   0  -5 -10  411.35   23.59
   0  -5 -10  382.65   18.11
   0   5  10  435.67   17.57
   0  -5 -11    0.21    0.65
   0   5  11    0.57    0.56
   0  -5 -11    0.31    0.43
   0  -5 -12    4.79    1.14
   0  -5 -12    5.99    0.88
   0   5  12    4.88    1.00
   0  -5 -13    0.07    0.32
   0   5  13   -0.11    0.44
   0   5  13    0.09    0.36
   0   5  14   35.07    2.17
   0   6 -12   -0.08    0.42
   0   6 -11   26.99    1.88
   0   6 -10    0.51    0.55
   0  -6  10    0.12    0.46
   0   6  -9   72.97    3.90
   0   6  -9   75.63    4.41
   0  -6   9   79.40    4.46
   0  -6   8  138.54    6.89
   0   6  -8  125.38    6.22
   0   6  -8  139.54    6.90
   0   6  -8  134.56    6.42
   0  -6   7   46.83    3.39
   0   6  -7   49.18    3.16
   0   6  -7   52.03    3.47
   0   6  -7   48.24    3.04
   0   6  -6    8.62    1.19
   0  -6   6    9.35    1.38
   0   6  -6   12.58    3.29
   0   6  -6   11.14    1.28
   0   6  -6   10.31    1.32
   0   6  -6   11.36    1.30
   0   6  -5    1.05    0.49
   0  -6   5   -0.53    0.74
   0  -6   5    0.14    0.39
   0   6  -5    0.54    0.44
   0   6  -5    0.44    0.43
   0   6  -5    1.42    1.57
   0   6  -4    4.62    1.97
   0  -6   4    7.44    1.96
   0   6  -4    6.64    0.96
   0   6  -3  439.11   17.61
   0  -6   3  413.14   20.98
   0   6  -3  468.40   22.38
   0   6  -3  441.67   23.38
   0  -6   2  142.28    9.44
   0   6  -2  167.11   10.83
   0  -6   1  273.03   14.51
   0   6  -1  274.97   15.74
   0  -6   0  460.23   21.86
   0   6   0  457.59   23.00
   0  -6  -1  153.47    9.76
   0   6   1  138.33   10.23
   0   6   2    0.51    1.01
   0   6   3    0.51    0.87
   0   6   4   85.45    7.46
   0   6   5  359.90   14.92
   0   6   5  392.56   19.76
   0   6   6   83.08    9.19
   0   6   6  104.44    5.16
   0   6   7  205.08   14.93
   0  -6  -7  179.99    9.06
   0   6   8   70.73    8.60
   0  -6  -8   72.22    4.85
   0   6   8   78.01    4.40
   0   6   9  314.34   13.56
   0  -6  -9  294.23   19.42
   0   6   9  315.88   20.40
   0   6  10   12.35    3.46
   0  -6 -10    8.14    1.52
   0  -6 -10   10.77    3.15
   0  -6 -10    6.89    1.01
   0   6  10    7.11    1.23
   0  -6 -11   27.08    1.98
   0   6  11   32.31    2.44
   0  -6 -11   25.05    2.62
   0  -6 -12   23.70    1.69
   0  -6 -12   23.54    2.28
   0   6  13    1.48    0.57
   0   6  13    1.32    0.47
   0  -6 -13    0.96    0.60
   0  -6 -14    0.92    0.28
   0   6  14    0.52    0.25
   0   7 -11    0.25    0.37
   0   7 -11    0.06    0.30
   0   7 -10   63.29    3.53
   0   7  -9  140.57    6.93
   0   7  -9  142.51    6.81
   0   7  -8   48.91    3.28
   0   7  -8   47.99    3.00
   0   7  -7  129.32    6.20
   0   7  -7  136.75    6.49
   0   7  -7  127.79    6.20
   0   7  -7  126.75    6.65
   0   7  -6    3.06    0.79
   0   7  -6    2.40    0.68
   0   7  -6    3.30    2.00
   0   7  -6    2.35    0.79
   0   7  -5   81.35    8.97
   0   7  -5   77.72    4.25
   0   7  -5   75.05    4.33
   0   7  -5   80.14    4.31
   0   7  -4    0.63    0.54
   0   7  -4   -0.11    0.37
   0   7  -4    0.79    1.75
   0   7  -4    0.24    0.41
   0   7  -4    0.32    0.33
   0   7  -3   99.02    4.71
   0   7  -3   97.75    4.87
   0   7  -3   99.43    9.63
   0   7  -3   86.81    4.40
   0   7  -3   93.89    4.84
   0  -7   2   20.50    3.43
   0   7  -2   22.30    1.84
   0   7  -2   25.13    1.69
   0   7  -2   19.40    1.62
   0   7  -2   16.65    3.72
   0   7  -2   26.90    4.26
   0   7  -1   30.67    4.63
   0  -7   1   24.86    3.77
   0   7  -1   24.97    1.93
   0   7  -1   24.26    1.69
   0  -7   0   34.44    4.66
   0   7   0   38.60    2.55
   0   7   0   34.54    5.05
   0   7   0   41.29    2.34
   0  -7  -1    0.51    0.88
   0   7   2   79.20    3.83
   0   7   2   76.95    7.69
   0   7   2   75.04    4.07
   0   7   3 1032.04   39.86
   0   7   3 1122.48   47.11
   0   7   4    0.10    0.33
   0   7   4   -0.08    0.27
   0   7   4    0.63    1.07
   0   7   5    3.57    1.40
   0  -7  -5    3.71    0.94
   0   7   5    4.07    0.81
   0   7   5    4.38    0.69
   0   7   5    6.25    2.23
   0   7   6  123.56   11.61
   0   7   6  128.17    5.73
   0   7   6  118.83    6.13
   0  -7  -6  136.80    6.99
   0   7   7   40.09    6.55
   0   7   7   42.04    2.91
   0  -7  -7   41.95    3.41
   0   7   8  674.32   35.03
   0  -7  -8  650.57   27.17
   0   7   9  179.79   14.80
   0   7   9  189.08    8.96
   0  -7  -9  195.15    9.74
   0   7  10   44.11    3.11
   0  -7 -11   23.55    2.46
   0   7  11   23.62    2.07
   0  -7 -11   27.27    1.84
   0  -7 -12   38.24    2.89
   0  -7 -13    2.18    0.66
   0   7  13    1.48    0.48
   0   8 -10  114.95    5.17
   0   8  -9   74.94    3.94
   0   8  -9   77.47    4.14
   0   8  -8  138.34    6.88
   0   8  -8  155.89    7.23
   0   8  -8  144.26    6.61
   0   8  -7   87.08    4.79
   0   8  -7   81.06    4.50
   0   8  -7   84.00    4.33
   0   8  -6   21.08    1.89
   0   8  -6   23.90    2.11
   0   8  -6   25.80    2.06
   0   8  -5  147.52    7.15
   0   8  -5  154.06    7.43
   0   8  -5  148.52   13.32
   0   8  -5  160.64    7.39
   0   8  -5  161.58    7.56
   0   8  -4  317.42   13.45
   0   8  -4  335.28   13.86
   0   8  -4  323.39   13.73
   0   8  -4  314.54   13.13
   0   8  -4  347.93   21.58
   0   8  -3  122.31    6.00
   0   8  -3  146.56   12.56
   0   8  -3  129.42    6.37
   0   8  -3  130.82    5.95
   0   8  -2    1.65    1.42
   0   8  -2    3.06    0.68
   0   8  -2    2.33    0.70
   0   8  -2    3.76    0.72
   0   8  -2    4.23    0.87
   0   8  -2    3.17    0.66
   0   8  -1    6.06    1.04
   0   8  -1    7.57    1.00
   0   8  -1    7.87    0.94
   0   8  -1    8.23    1.12
   0   8   0   29.59    2.27
   0   8   0   24.61    4.84
   0   8   0   31.05    5.18
   0   8   0   26.81    2.07
   0   8   0   31.65    2.10
   0   8   1  301.50   12.61
   0   8   1  328.71   19.33
   0   8   2   33.19    5.04
   0   8   2   28.68    2.04
   0   8   2   33.51    5.32
   0   8   3    3.84    1.90
   0   8   3    4.47    2.45
   0   8   3    3.79    0.75
   0   8   3    4.21    0.76
   0   8   4   98.55    4.75
   0   8   4   99.39    8.77
   0   8   4  105.31    9.73
   0  -8  -4   96.86    5.42
   0   8   4   93.42    4.87
   0   8   5   48.98    2.88
   0  -8  -5   45.89    3.52
   0   8   5   54.16    3.21
   0   8   6   33.66    2.20
   0   8   6   31.96    2.46
   0  -8  -6   33.71    2.93
   0   8   7   30.55    2.37
   0   8   7   26.88    5.46
   0  -8  -7   23.47    2.55
   0   8   8    1.44    0.76
   0  -8  -8    1.63    1.61
   0  -8  -8    0.63    0.74
   0   8   8    0.94    0.93
   0  -8  -9  119.58    6.73
   0  -8 -10  192.24    8.86
   0   8  10  157.81    7.90
   0   8  11    6.55    1.05
   0   8  12    0.09    0.40
   0  -8 -13   17.32    1.41
   0   8  13   18.83    1.32
   0   8  13   17.64    1.30
   0   9  -9    1.65    0.51
   0   9  -8    1.27    0.49
   0   9  -8   -0.10    0.49
   0   9  -7    1.28    0.60
   0   9  -7    1.32    0.56
   0   9  -7    1.13    0.49
   0   9  -6   11.68    1.43
   0   9  -6   10.11    1.24
   0   9  -6   10.05    1.34
   0   9  -5   19.73    1.87
   0   9  -5   25.65    2.13
   0   9  -5   20.31    1.82
   0   9  -4  166.03    7.54
   0   9  -4  150.65    7.26
   0   9  -4  146.13    6.93
   0   9  -3   44.11    6.98
   0   9  -3   38.43    2.54
   0   9  -3   42.27    2.61
   0   9  -3   38.92    2.82
   0   9  -2   32.20    5.95
   0   9  -2   29.99    2.46
   0   9  -2   32.15    2.27
   0   9  -2   35.31    2.58
   0   9  -2   32.47    2.22
   0   9  -2   35.13    2.35
   0   9  -1   61.92    3.85
   0   9  -1   70.46    3.89
   0   9  -1   66.23    3.64
   0   9  -1   67.52    3.72
   0   9  -1   57.87    3.36
   0   9   0   10.26    3.19
   0   9   0   10.68    1.42
   0   9   0   13.43    1.40
   0   9   0   12.11    1.40
   0   9   1  572.59   30.74
   0   9   1  570.15   22.75
   0   9   2 1345.23   58.47
   0   9   2 1253.74   49.66
   0   9   2 1327.42   49.86
   0   9   2 1415.17   59.65
   0   9   3   83.61    4.29
   0   9   3   77.79    4.12
   0   9   3   72.81    8.33
   0  -9  -4   19.95    2.00
   0   9   4   17.29    3.73
   0   9   4   18.06    1.70
   0   9   4   21.72    1.77
   0   9   5   51.43    7.47
   0  -9  -5   51.15    3.58
   0   9   5   55.77    3.27
   0   9   5   47.06    2.97
   0   9   6    5.77    2.52
   0   9   6    6.68    0.95
   0   9   6    6.36    1.08
   0  -9  -6    4.54    1.11
   0  -9  -7  105.96   10.30
   0   9   7  116.44    5.46
   0   9   7  116.12    5.92
   0  -9  -7  122.99    6.54
   0   9   8    2.54    0.81
   0  -9  -8    4.11    1.11
   0   9   9   58.78    3.59
   0  -9  -9   61.53    4.08
   0  -9 -10   50.17    3.45
   0  -9 -11   60.75    3.64
   0   9  11   60.90    3.25
   0  -9 -12    2.99    0.65
   0   9  12    4.03    0.65
   0   9  12    3.56    0.57
   0  10  -7    0.52    0.41
   0  10  -7    0.86    0.46
   0  10  -6    8.97    1.07
   0  10  -6    6.80    0.88
   0  10  -6    7.16    1.07
   0  10  -6    8.31    1.07
   0  10  -5   48.12    2.90
   0  10  -5   48.80    3.01
   0  10  -5   44.48    3.00
   0  10  -4   65.45    3.94
   0  10  -4   67.50    3.99
   0  10  -4   78.91    4.11
   0  10  -4   67.72    3.83
   0  10  -3   12.69    1.50
   0 -10   3   15.75    1.56
   0  10  -3   18.19    1.76
   0  10  -3   14.26    1.36
   0  10  -3   15.18    1.34
   0  10  -2  202.17    8.97
   0  10  -2  185.85    8.84
   0  10  -2  193.03    8.34
   0  10  -2  195.40    8.55
   0  10  -1   23.23    1.88
   0  10  -1   21.28    2.00
   0  10  -1   26.08    2.01
   0  10   0    6.91    1.09
   0  10   0    5.40    0.96
   0  10   0    5.01    0.98
   0  10   1   69.29    3.95
   0  10   1   60.91    8.02
   0  10   1   63.25    3.71
   0  10   2  189.16   14.57
   0  10   2  173.77    7.89
   0  10   2  180.97    8.13
   0  10   3    8.03    1.18
   0  10   3    6.13    2.29
   0  10   3    6.11    2.60
   0  10   4   11.36    1.31
   0  10   4    7.20    2.84
   0 -10  -5   54.13    3.58
   0  10   5   60.20    3.37
   0  10   5   56.33    3.32
   0 -10  -6   24.60    2.25
   0  10   6   26.36    1.93
   0  10   6   25.57    2.03
   0 -10  -7   57.90    3.78
   0  10   7   60.13    3.20
   0  10   7   59.09    3.47
   0  10   8   -0.11    0.48
   0 -10  -8    0.60    0.57
   0  10   9    6.52    0.95
   0 -10  -9    7.13    1.17
   0  10  10    0.78    0.47
   0 -10 -10    1.04    0.55
   0 -10 -11   12.35    1.19
   0 -10 -12    1.73    0.37
   0  11  -6    3.57    0.58
   0  11  -5    3.70    0.63
   0  11  -5    3.82    0.68
   0  11  -5    3.59    0.68
   0  11  -4   17.72    1.52
   0  11  -3    5.91    0.98
   0  11  -3    6.11    1.01
   0 -11   3    4.18    0.68
   0  11  -2   45.16    2.66
   0  11  -2   51.49    3.10
   0 -11   2   47.92    2.90
   0  11  -2   43.53    2.88
   0  11  -1    0.10    0.43
   0  11  -1    0.11    0.50
   0  11   0   24.74    1.94
   0  11   0   25.38    2.00
   0  11   1   12.61    1.39
   0  11   2   42.29    2.82
   0  11   2   45.95    2.95
   0  11   3   29.94    2.22
   0  11   4    0.32    0.45
   0  11   5   10.45    1.17
   0 -11  -6    6.37    0.97
   0  11   6    6.74    0.89
   0 -11  -6    6.63    1.01
   0 -11  -7    4.47    0.79
   0  11   7    5.32    0.73
   0 -11  -8    0.20    0.38
   0 -11  -9   25.19    1.79
   0  11   9   24.09    1.62
   0 -11 -10    2.85    0.54
   0  11  10    2.41    0.38
   0  12  -5    9.12    0.69
   0  12  -4    0.47    0.33
   0  12  -4    0.21    0.31
   0  12  -3    4.78    0.70
   0  12  -3    5.67    0.72
   0  12  -2    4.14    0.75
   0  12  -2    3.48    0.64
   0 -12   2    3.40    0.55
   0  12  -1   29.62    1.86
   0 -12   1   29.61    1.97
   0  12   0   12.47    1.30
   0  12   0   12.51    1.18
   0 -12   0   11.86    1.26
   0  12   1   53.26    2.98
   0 -12  -1   47.95    3.00
   0  12   1   52.44    2.91
   0 -12  -2   15.80    1.53
   0  12   2   15.58    1.42
   0  12   2   16.18    1.42
   0  12   3   48.48    2.77
   0  12   3   46.35    2.76
   0 -12  -4   17.20    1.55
   0  12   4   16.13    1.38
   0  12   4   18.69    1.57
   0 -12  -5    7.73    1.01
   0  12   5   10.40    1.01
   0  12   6   28.43    1.97
   0  12   6   31.26    1.80
   0  12   7    1.31    0.45
   0  12   8   15.58    1.14
   0  13  -2   12.10    0.84
   0  13  -1   48.75    2.36
   0  13   0  190.30    7.94
   0 -13   0  202.11    7.95
   0  13   1   37.99    2.04
   0 -13  -1   40.14    2.13
   0 -13  -2   12.12    1.06
   0  13   3   53.98    2.68
   0  13   4   72.01    3.48
   0 -13  -4   80.79    3.64
   0  13   4   78.76    3.51
   0  13   5    0.10    0.26
   0  13   5    0.24    0.22
   1 -13  -4    1.08    0.34
  -1  13   4    1.07    0.33
  -1  13   3    3.57    0.52
   1 -13  -2    4.57    0.61
  -1  13   2    3.77    0.54
   1 -13  -1   22.73    1.43
   1 -13   0  111.82    4.73
  -1  13  -1   40.32    1.99
  -1  13  -2    0.94    0.23
  -1  12   8    0.08    0.19
  -1  12   7    5.96    0.71
  -1  12   6    6.31    0.82
   1 -12  -5    0.40    0.36
  -1  12   5    0.66    0.34
  -1  12   5    0.93    0.49
   1 -12  -4   26.35    1.97
  -1  12   4   27.11    1.80
  -1  12   3   32.28    2.02
  -1  12   3   26.56    1.97
  -1  12   2    4.42    0.78
  -1  12   2    3.05    0.68
  -1  12   1    4.47    0.74
  -1  12   0   33.34    2.12
  -1  12   0   35.78    2.22
   1 -12   0   35.01    2.27
  -1  12  -1    0.08    0.40
  -1  12  -1    0.28    0.35
   1 -12   1    0.65    0.43
   1 -12   2   13.43    1.10
  -1  12  -3    1.15    0.44
   1 -11  -9    9.52    0.90
  -1  11   9    8.69    0.77
   1 -11  -8   24.90    1.78
  -1  11   8   28.47    1.79
   1 -11  -7    2.87    0.61
  -1  11   7    1.58    0.53
  -1  11   6    5.75    0.95
  -1  11   6    3.42    0.63
  -1  11   5   22.51    1.75
  -1  11   5   25.48    2.02
  -1  11   4    3.63    0.80
  -1  11   3    0.38    0.57
  -1  11   3    0.33    0.44
  -1  11   2    5.68    1.01
  -1  11   2    5.45    0.95
  -1  11   2    4.75    0.86
  -1  11   1    8.68    1.19
  -1  11   1    8.09    0.91
  -1  11   1   11.27    1.29
  -1  11   0    4.98    0.89
  -1  11   0    5.24    0.75
  -1  11   0    5.53    0.96
  -1  11   0    7.18    1.08
  -1  11  -1    4.33    0.81
  -1  11  -1    5.76    0.94
  -1  11  -1    5.77    1.01
  -1  11  -1    5.86    0.78
  -1  11  -2  111.17    5.30
  -1  11  -2  108.75    5.10
  -1  11  -2  125.56    5.61
  -1  11  -3    9.04    0.90
  -1  11  -3    8.75    1.16
  -1  11  -3    8.44    1.12
   1 -11   3    8.41    0.98
  -1  11  -4    4.82    0.83
  -1  11  -4    5.17    0.84
  -1  11  -5    0.94    0.44
  -1  11  -5    1.13    0.46
  -1  11  -6    0.91    0.38
  -1  11  -6    0.99    0.35
  -1  11  -7    2.29    0.36
   1 -10 -11   25.69    1.66
  -1  10  11   27.28    1.58
   1 -10 -10    8.87    1.09
  -1  10  10   11.37    1.05
   1 -10  -9    2.42    0.70
  -1  10   9    1.27    0.46
   1 -10  -8    5.45    1.03
  -1  10   8    3.92    0.77
  -1  10   7   24.89    1.94
   1 -10  -7   26.53    2.24
  -1  10   7   23.49    1.69
  -1  10   6    4.96    0.86
  -1  10   6    3.17    0.69
   1 -10  -6    3.82    0.92
  -1  10   5    0.11    0.46
   1 -10  -5    0.13    0.40
  -1  10   4    0.94    0.58
  -1  10   4    0.79    0.40
  -1  10   3   30.24    2.25
  -1  10   3   35.55    2.47
  -1  10   3   32.84    2.11
  -1  10   2   16.15    1.62
  -1  10   2   12.90    3.61
  -1  10   2   15.64    1.74
  -1  10   2   16.05    1.39
  -1  10   1   76.96    4.05
  -1  10   1   75.10    8.93
  -1  10   1   80.50    4.28
  -1  10   1   90.60    4.70
  -1  10   0  130.41    6.06
  -1  10   0  117.40   11.75
  -1  10   0  131.96    6.39
  -1  10   0  136.70    6.41
  -1  10   0  131.54    6.49
  -1  10  -1   16.49    1.46
  -1  10  -1   16.25    1.73
  -1  10  -1   18.60    1.76
  -1  10  -1   13.33    1.50
  -1  10  -1   14.43    1.53
  -1  10  -2   61.10    3.34
  -1  10  -2   59.40    3.41
  -1  10  -2   58.28    3.39
  -1  10  -2   59.39    3.62
  -1  10  -3    5.19    0.85
  -1  10  -3    3.93    0.92
  -1  10  -3    5.31    0.87
  -1  10  -3    5.05    1.03
  -1  10  -3    4.54    0.91
  -1  10  -4    5.62    0.86
  -1  10  -4    7.09    1.07
  -1  10  -4    5.99    1.09
  -1  10  -5   54.16    3.24
  -1  10  -5   54.26    3.22
  -1  10  -5   51.63    3.23
  -1  10  -6   15.94    1.42
  -1  10  -6   18.44    1.64
  -1  10  -6   15.71    1.55
  -1  10  -6   19.13    1.59
  -1  10  -7   14.90    1.31
  -1  10  -7   13.57    1.28
  -1  10  -7   11.97    1.07
  -1  10  -8    0.17    0.29
  -1  10  -8    0.06    0.29
   1  -9 -12   10.62    1.02
   1  -9 -11   -0.11    0.43
   1  -9 -10   30.44    1.86
   1  -9 -10   32.61    2.47
  -1   9   9    2.03    0.70
   1  -9  -9    3.34    0.98
  -1   9   8   -0.13    0.56
   1  -9  -8    0.72    0.82
  -1   9   7    5.88    0.85
   1  -9  -7    8.44    1.46
  -1   9   7    7.91    1.17
  -1   9   6   75.02    4.14
  -1   9   6   62.96    7.32
   1  -9  -6   69.12    4.47
  -1   9   6   62.07    8.37
  -1   9   6   75.12    3.91
  -1   9   5   35.84    2.57
   1  -9  -5   38.35    3.04
  -1   9   5   43.98    2.68
  -1   9   4    4.54    0.75
  -1   9   4    4.71    0.83
  -1   9   4    3.61    0.81
  -1   9   3   -0.71    1.00
  -1   9   3    0.85    0.84
  -1   9   3    1.15    0.42
  -1   9   3    0.36    0.54
  -1   9   2   87.05    9.49
  -1   9   2  107.82   10.21
  -1   9   2  100.86    5.16
  -1   9   2  103.48    4.90
  -1   9   1    4.60    0.84
  -1   9   1    5.03    2.02
  -1   9   1    7.43    2.72
  -1   9   1    7.55    0.95
  -1   9   0  126.86    6.04
  -1   9   0  138.41   12.26
  -1   9   0  127.05    6.27
  -1   9   0  140.86    6.45
  -1   9   0  130.63    6.48
  -1   9  -1    9.78    1.30
  -1   9  -1    8.73    1.09
  -1   9  -1   10.12    1.24
  -1   9  -1    6.46    1.05
  -1   9  -1   11.16    1.36
  -1   9  -1    8.19    3.13
  -1   9  -2   16.02    1.68
  -1   9  -2   14.89    1.48
  -1   9  -2   12.63    1.41
  -1   9  -2   15.23    1.67
  -1   9  -2   13.26    1.54
  -1   9  -2   16.18    1.60
  -1   9  -3   21.09    1.76
  -1   9  -3   19.42    1.68
  -1   9  -3   19.54    1.94
  -1   9  -3   15.54    1.80
  -1   9  -3   19.77    1.73
  -1   9  -3   18.31    4.52
  -1   9  -3   16.77    1.73
  -1   9  -3   18.66    1.88
  -1   9  -4  100.88    4.87
  -1   9  -4   87.83    4.78
  -1   9  -4   95.49    5.18
  -1   9  -4   86.60    4.50
  -1   9  -4   93.59    5.12
  -1   9  -5   -0.14    0.60
  -1   9  -5   -0.15    0.48
  -1   9  -5    0.14    0.50
  -1   9  -5   -0.34    0.54
  -1   9  -6    9.77    1.40
  -1   9  -6    7.14    1.10
  -1   9  -6    9.85    1.35
  -1   9  -6   11.21    1.44
  -1   9  -7    0.93    0.49
  -1   9  -7    1.04    0.68
  -1   9  -7    0.25    0.56
  -1   9  -7    1.06    0.58
  -1   9  -8   11.36    1.24
  -1   9  -8    8.31    0.87
  -1   9  -9    5.93    0.76
  -1   9  -9    7.03    0.87
  -1   9 -10   24.27    1.36
  -1   9 -10   25.37    1.35
  -1   8  13    1.54    0.36
   1  -8 -13    1.22    0.38
  -1   8  12  109.19    4.84
  -1   8  12  102.77    4.92
  -1   8  11   33.43    2.24
   1  -8 -11   34.28    2.05
   1  -8 -11   34.95    2.70
   1  -8 -10   84.30    4.93
  -1   8  10   75.59    4.18
  -1   8   9    2.26    0.78
   1  -8  -9    4.45    1.19
  -1   8   8  252.45   18.72
   1  -8  -8  273.29   12.67
  -1   8   8  272.41   11.95
   1  -8  -7   61.87    4.37
  -1   8   7   64.00    3.88
   1  -8  -6   12.83    1.84
  -1   8   6   16.51    1.68
  -1   8   6   17.99    4.53
  -1   8   6   17.41    1.51
   1  -8  -5   -0.18    0.53
  -1   8   5    0.37    0.40
  -1   8   5    0.10    0.40
  -1   8   5   -0.91    0.90
  -1   8   4   52.85    7.41
  -1   8   4   54.97    6.27
  -1   8   4   60.72    3.32
  -1   8   4   53.84    3.26
   1  -8  -4   54.97    3.76
  -1   8   3    7.90    1.01
  -1   8   3   14.52    3.32
  -1   8   3    9.64    1.14
  -1   8   3   14.58    3.85
  -1   8   2  121.87   10.67
  -1   8   2  136.06    6.17
  -1   8   2  141.90    6.42
  -1   8   1  472.37   18.77
  -1   8   1  454.89   25.34
  -1   8   1  483.33   18.62
  -1   8   1  446.62   18.72
  -1   8   0    9.60    1.15
  -1   8   0    7.96    1.08
  -1   8   0   10.64    3.11
  -1   8   0    8.99    1.06
  -1   8  -1    6.49    0.91
  -1   8  -1    6.20    1.03
  -1   8  -1    6.21    0.94
  -1   8  -1    4.90    0.93
  -1   8  -1    8.85    1.13
  -1   8  -1    4.02    2.12
  -1   8  -2   15.97    1.50
  -1   8  -2   13.42    1.52
  -1   8  -2   14.67    1.43
  -1   8  -2   15.94    1.55
  -1   8  -2   18.92    1.72
  -1   8  -3   44.84    2.96
  -1   8  -3   46.29    2.88
  -1   8  -3   44.47    3.01
  -1   8  -3   45.81    2.75
  -1   8  -3   41.39    6.74
  -1   8  -3   41.45    2.76
  -1   8  -4   17.80    4.47
  -1   8  -4   16.80    1.77
  -1   8  -4   14.44    1.54
  -1   8  -4   14.01    1.53
  -1   8  -4   10.87    2.81
  -1   8  -4   15.12    1.71
  -1   8  -4   17.76    1.50
  -1   8  -5  113.17    5.77
  -1   8  -5  116.67    5.96
  -1   8  -5  124.39   12.07
  -1   8  -5  108.49    5.61
  -1   8  -5  121.24    6.04
  -1   8  -6    0.26    0.51
  -1   8  -6    0.14    0.61
  -1   8  -6   -0.13    0.48
  -1   8  -7  109.34    5.79
  -1   8  -7  106.67    5.51
  -1   8  -7  106.04    5.34
  -1   8  -8    7.19    1.17
  -1   8  -8    7.53    1.08
  -1   8  -8    8.58    1.35
  -1   8  -9  112.60    5.45
  -1   8  -9  104.62    5.29
  -1   8 -10  115.09    5.28
  -1   7  13    8.41    0.88
  -1   7  13    8.16    0.86
   1  -7 -13    7.53    0.96
   1  -7 -12  128.98    6.18
  -1   7  12  122.65    5.64
   1  -7 -12  114.14    5.26
  -1   7  12  119.83    5.68
  -1   7  11   79.31    4.32
   1  -7 -11   81.55    4.05
  -1   7  10   56.58    3.59
   1  -7 -10   49.93    3.91
   1  -7  -9   26.27    2.67
   1  -7  -9   17.92    4.28
  -1   7   9   24.00    4.99
  -1   7   8    2.86    1.89
  -1   7   8    6.99    1.21
   1  -7  -8    6.13    1.42
  -1   7   7    6.59    2.80
  -1   7   7    6.71    1.15
   1  -7  -7    6.22    1.33
  -1   7   6   67.10    3.51
  -1   7   6   68.24    3.91
   1  -7  -6   58.94    4.22
  -1   7   5   55.53    3.38
  -1   7   5   65.21    7.96
  -1   7   5   59.54    3.18
   1  -7  -5   53.94    3.82
  -1   7   4   18.67    1.64
  -1   7   4   21.00    3.41
  -1   7   4   13.36    3.46
  -1   7   4   19.47    1.56
  -1   7   3  190.48    7.87
  -1   7   3  184.96   12.09
  -1   7   3  169.83    7.80
  -1   7   2   76.09    3.82
  -1   7   2   70.70    7.07
  -1   7   1   16.53    3.45
  -1   7   1   14.58    1.29
  -1   7   0    1.88    1.39
  -1   7   0    2.78    0.66
  -1   7   0    2.47    0.60
  -1   7  -1    7.28    1.02
  -1   7  -1    7.56    0.92
  -1   7  -2  103.44    5.05
  -1   7  -2  110.35    5.11
  -1   7  -2   95.44    9.39
  -1   7  -2   93.39    4.70
  -1   7  -2   96.34    4.89
  -1   7  -3  102.74    4.98
  -1   7  -3   99.73    4.89
  -1   7  -3   87.69    4.70
  -1   7  -3   96.29    4.65
  -1   7  -4   23.47    1.77
  -1   7  -4   30.84    5.42
  -1   7  -4   27.63    2.10
  -1   7  -4   28.24    2.21
  -1   7  -4   23.77    1.97
  -1   7  -5   64.49    3.71
  -1   7  -5   57.13    7.71
  -1   7  -5   59.05    3.67
  -1   7  -5   64.71    3.78
  -1   7  -5   57.17    3.46
  -1   7  -6   12.30    1.47
  -1   7  -6   12.83    1.48
  -1   7  -6    9.74    3.30
  -1   7  -6   13.09    1.56
  -1   7  -6   11.70    1.33
  -1   7  -7   97.28    5.15
  -1   7  -7   95.07    4.99
  -1   7  -7  101.43    5.50
  -1   7  -8   24.91    1.97
  -1   7  -8   27.82    2.42
  -1   7  -8   29.27    2.22
  -1   7  -8   28.01    2.48
  -1   7  -9  133.34    6.55
  -1   7  -9  131.21    6.65
  -1   7 -10   22.38    1.87
  -1   7 -10   24.53    1.96
  -1   7 -11   47.43    2.59
  -1   6  13    6.18    0.84
   1  -6 -13    3.78    0.79
  -1   6  13    6.14    0.78
   1  -6 -13    5.17    0.65
  -1   6  12   95.63    4.90
   1  -6 -12  101.59    5.45
  -1   6  12   94.81    4.88
   1  -6 -12   94.89    4.54
   1  -6 -11   69.47    4.65
  -1   6  11   71.84    4.15
   1  -6 -11   70.82    3.79
  -1   6  10   -0.31    0.69
  -1   6   9  315.57   20.71
   1  -6  -9  304.79   19.78
  -1   6   9  307.22   13.51
   1  -6  -8   86.89    5.48
  -1   6   8   90.85    9.93
  -1   6   7   32.53    5.69
  -1   6   6    5.44    0.96
  -1   6   6    4.92    2.44
  -1   6   5    0.32    0.38
  -1   6   4   11.96    2.34
  -1   6   4    8.88    2.64
  -1   6   3  369.21   18.82
  -1   6   3  311.83   17.00
  -1   6   2  391.02   20.47
  -1   6   2  389.88   19.69
  -1   6   1  266.29   15.77
  -1   6   1  277.62   15.43
  -1   6   0   20.53    3.58
  -1   6  -1   40.17    5.15
   1  -6   1   54.58    4.81
  -1   6  -2   37.18    5.06
  -1   6  -3  182.81   13.07
  -1   6  -4  129.25    5.75
  -1   6  -4  128.07    6.13
  -1   6  -4  128.85    6.01
  -1   6  -5  135.12    6.53
  -1   6  -5  136.36    6.62
  -1   6  -5  134.03    6.39
  -1   6  -5  132.90    9.44
  -1   6  -5  154.11    6.76
  -1   6  -5  150.35   12.19
  -1   6  -6   46.69    3.09
  -1   6  -6   48.39    3.14
  -1   6  -6   45.63    6.63
  -1   6  -6   48.42    3.09
  -1   6  -6   51.16    2.98
  -1   6  -7  163.08    7.73
  -1   6  -7  153.79    7.47
  -1   6  -7  151.98   12.86
  -1   6  -7  166.24    7.34
  -1   6  -7  170.89    8.10
  -1   6  -7  165.55    7.71
  -1   6  -8   12.12    1.61
  -1   6  -8   11.62    1.41
  -1   6  -9    0.94    0.74
  -1   6  -9    0.81    0.66
  -1   6 -10   12.62    1.50
  -1   6 -10   12.51    1.51
  -1   6 -11   23.84    1.87
  -1   6 -12    2.23    0.41
  -1   6 -12    3.01    0.51
  -1   5  14    0.26    0.33
  -1   5  13    2.00    0.57
   1  -5 -13    3.04    0.58
   1  -5 -12   10.09    1.09
  -1   5  12   10.20    1.26
   1  -5 -12    8.00    1.41
   1  -5 -11  220.65   10.55
   1  -5 -11  211.36    9.33
   1  -5 -10   69.59    7.99
  -1   5  10   74.93    4.39
  -1   5  10   74.72    4.44
   1  -5 -10   67.75    4.81
  -1   5  10   65.74    8.08
   1  -5 -10   71.40    3.96
  -1   5   9 1353.27   52.84
   1  -5  -9 1320.76   60.12
  -1   5   9 1456.42   62.09
  -1   5   8   53.96    7.36
  -1   5   8   43.60    3.08
  -1   5   7  227.22   16.03
  -1   5   7  227.28   10.07
  -1   5   6    1.43    1.58
  -1   5   5  135.48   10.79
  -1   5   4  155.71    8.83
  -1   5   3  716.43   30.72
  -1   5   3  720.59   32.02
  -1   5   2  601.83   27.16
  -1   5   2  631.98   28.14
  -1   5   1    0.73    0.72
  -1   5   1    1.23    0.90
  -1   5   0   19.18    3.00
   1  -5   0   17.98    2.44
  -1   5  -1   18.62    2.96
   1  -5   1   18.31    2.38
  -1   5  -2    5.31    1.62
   1  -5   2    6.80    1.45
  -1   5  -3    3.57    1.69
   1  -5   3    7.64    1.55
   1  -5   4   54.08    4.58
  -1   5  -4   48.58    5.89
  -1   5  -5   91.66    6.85
  -1   5  -5  101.79    9.04
  -1   5  -6    3.43    1.92
  -1   5  -6    3.51    0.74
  -1   5  -6    2.97    0.68
  -1   5  -6    1.94    0.56
  -1   5  -6    2.68    0.57
  -1   5  -7   -0.12    0.44
  -1   5  -7    0.12    0.42
  -1   5  -7    1.10    0.52
  -1   5  -7    0.71    1.21
  -1   5  -7    0.30    0.52
   1  -5   8  466.19   18.22
  -1   5  -8  404.35   17.52
  -1   5  -8  433.35   18.16
   1  -5   9  332.07   14.46
  -1   5  -9  340.35   14.67
  -1   5 -10    8.19    1.32
  -1   5 -10    8.70    1.35
   1  -5  10    9.03    1.30
  -1   5 -11    3.97    0.86
  -1   5 -12    0.07    0.29
  -1   5 -12    0.09    0.36
  -1   5 -13    5.52    0.80
  -1   4  14    2.85    0.57
  -1   4  13    6.78    0.87
  -1   4  13    6.73    1.04
   1  -4 -13    7.89    0.90
   1  -4 -12    6.30    1.24
  -1   4  12    7.07    1.08
  -1   4  12    9.14    1.33
   1  -4 -12    7.65    1.00
   1  -4 -11  101.10    5.01
   1  -4 -11   95.76    5.85
  -1   4  10    1.55    1.33
   1  -4 -10    2.05    0.65
   1  -4 -10    1.40    1.38
  -1   4  10    0.76    0.58
   1  -4  -9  326.36   20.40
  -1   4   9  347.86   14.88
  -1   4   9  370.60   21.56
   1  -4  -9  355.81   20.74
  -1   4   8  430.53   23.58
   1  -4  -8  422.90   22.85
  -1   4   8  394.74   16.70
  -1   4   7  582.50   23.38
  -1   4   7  613.53   30.18
  -1   4   6  583.59   25.60
  -1   4   6  589.44   29.06
  -1   4   5   29.82    4.30
  -1   4   4  613.15   24.74
  -1   4   4  566.58   27.92
  -1   4   3 3240.40  124.32
  -1   4   3 3281.51  125.80
  -1   4   2  352.99   16.94
  -1   4   1   45.93    4.31
   1  -4   0   22.33    2.32
   1  -4   1    4.87    1.07
  -1   4  -1    4.35    1.35
  -1   4  -2 1265.11   50.55
  -1   4  -2 1305.12   50.15
   1  -4   2 1170.51   48.01
  -1   4  -3    6.84    1.88
  -1   4  -4   37.54    4.56
  -1   4  -5  183.23   11.76
  -1   4  -5  160.64   11.29
  -1   4  -5  161.34    9.20
  -1   4  -6   42.99    5.44
  -1   4  -6   43.91    5.83
  -1   4  -7   80.92    4.33
  -1   4  -7   75.99    8.18
  -1   4  -7   63.85    3.77
  -1   4  -7   80.51    7.65
  -1   4  -8  873.86   41.57
  -1   4  -8  857.83   32.56
  -1   4  -8  795.05   33.04
  -1   4  -9   68.27    4.30
   1  -4  10  209.80    9.62
  -1   4 -10  188.21    9.21
  -1   4 -10  208.11    9.57
   1  -4  11   63.91    4.01
  -1   4 -11   66.80    3.81
   1  -4  12    2.37    0.65
  -1   4 -13    0.45    0.54
  -1   4 -14   21.19    1.40
  -1   4 -14   21.35    1.33
  -1   3  14   47.39    2.61
   1  -3 -14   43.25    2.18
  -1   3  13    3.72    0.82
   1  -3 -13    5.92    0.83
   1  -3 -12   24.43    1.86
  -1   3  12   23.17    2.14
   1  -3 -12   23.75    2.26
  -1   3  12   23.03    1.92
  -1   3  11   12.44    1.49
   1  -3 -11   12.83    1.37
  -1   3  11   13.79    1.66
   1  -3 -11   13.46    3.75
   1  -3 -11   10.39    1.68
  -1   3  10   33.29    5.14
   1  -3 -10   27.07    2.07
  -1   3  10   25.53    2.35
   1  -3 -10   31.79    5.59
   1  -3 -10   21.56    3.99
  -1   3   9  453.90   24.21
   1  -3  -9  419.83   17.43
   1  -3  -9  422.06   24.78
  -1   3   9  442.44   17.91
   1  -3  -9  446.07   23.42
  -1   3   8  150.75    7.24
  -1   3   8  161.11   12.03
   1  -3  -8  181.07   13.29
   1  -3  -8  159.27   11.61
  -1   3   7  791.96   36.22
  -1   3   7  767.79   30.11
  -1   3   6  966.94   42.62
  -1   3   5   48.17    5.14
  -1   3   4  248.22   10.34
  -1   3   4  237.99   13.42
  -1   3   3   62.50    3.76
  -1   3   3   59.31    5.11
  -1   3   2  230.19   11.26
  -1   3   2  224.68   10.50
  -1   3   1  922.85   37.54
  -1   3   0   20.74    2.34
   1  -3   0   20.06    1.84
  -1   3  -1  187.65    9.36
   1  -3   1  170.35    7.95
  -1   3  -2  389.99   17.12
  -1   3  -2  369.09   17.47
  -1   3  -3  457.09   20.98
  -1   3  -3  463.70   21.00
  -1   3  -4    1.45    1.13
  -1   3  -4    2.71    1.21
  -1   3  -5   21.96    3.40
  -1   3  -5   15.88    2.85
  -1   3  -5   18.25    2.11
  -1   3  -6    9.30    2.58
  -1   3  -6    4.20    1.61
  -1   3  -7  130.51   10.75
  -1   3  -7  121.99    9.21
  -1   3  -8  207.36   14.84
  -1   3  -8  193.48    8.55
  -1   3  -8  173.10    7.50
  -1   3  -9  199.03   15.76
  -1   3  -9  200.87    8.52
  -1   3  -9  216.18    9.72
  -1   3 -10  127.56    6.37
  -1   3 -10  125.53    5.59
  -1   3 -11   82.75    4.45
  -1   3 -11   82.17    3.86
  -1   3 -12    2.50    0.67
   1  -3  12    0.45    0.51
  -1   3 -13    9.75    1.36
   1  -3  13   12.38    1.28
  -1   3 -14   14.37    1.25
  -1   3 -14   12.09    1.28
  -1   2  14    5.82    0.81
   1  -2 -14    5.59    0.58
  -1   2  13    7.05    1.07
   1  -2 -13    3.91    0.75
  -1   2  12   46.96    2.91
   1  -2 -12   51.90    2.99
  -1   2  12   52.19    3.37
  -1   2  11   64.02    3.85
  -1   2  11   53.28    3.35
   1  -2 -11   53.06    3.24
   1  -2 -11   54.96    7.69
  -1   2  10   21.34    1.91
   1  -2 -10   17.55    4.34
  -1   2  10   18.41    1.92
   1  -2 -10   16.77    3.30
   1  -2  -9   39.75    5.15
  -1   2   9   40.60    2.86
   1  -2  -9   40.56    6.45
  -1   2   9   34.37    5.05
   1  -2  -8  116.93    8.75
  -1   2   8  100.53    5.10
  -1   2   8   94.81    8.50
   1  -2  -8   98.89    9.94
   1  -2  -7  102.49    7.87
  -1   2   7   86.28    7.70
  -1   2   6  262.94   14.80
  -1   2   5  226.66   11.97
  -1   2   5  188.08    8.98
  -1   2   4 1759.87   72.21
  -1   2   4 1853.80   70.08
  -1   2   3  715.65   27.49
  -1   2   3  716.77   30.19
  -1   2   2    1.25    0.45
  -1   2   1   80.07    4.45
  -1   2   1   87.57    4.95
  -1   2   0  598.23   24.61
  -1   2   0  622.38   24.87
   1  -2   1   89.70    4.13
  -1   2  -1  100.14    5.39
  -1   2  -2  593.11   24.67
  -1   2  -2  584.73   24.58
  -1   2  -3   84.61    5.77
   1  -2   3   82.37    4.31
  -1   2  -3   88.11    5.63
  -1   2  -4   36.38    2.75
  -1   2  -4   35.09    3.78
   1  -2   4   34.87    2.78
  -1   2  -4   40.28    3.73
  -1   2  -5  185.89    8.88
  -1   2  -5  216.05   11.39
  -1   2  -5  195.65   11.90
   1  -2   5  234.38   10.46
   1  -2   6  136.13    8.09
  -1   2  -6  133.19    8.69
   1  -2   7  204.19   11.42
  -1   2  -7  193.54   11.68
  -1   2  -8   15.79    1.62
  -1   2  -8   14.40    1.15
  -1   2  -9    0.44    0.55
  -1   2  -9    0.07    0.32
  -1   2 -10   18.63    1.44
  -1   2 -11   12.96    1.16
  -1   2 -12   29.56    1.81
  -1   2 -13   59.04    2.78
   1  -2  14   36.84    2.30
  -1   2 -14   40.63    2.62
  -1   2 -14   37.11    2.39
   1  -1 -14    0.28    0.21
  -1   1  14    0.23    0.34
   1  -1 -13    1.30    0.41
  -1   1  13    1.83    0.64
  -1   1  12   51.41    3.37
  -1   1  11    9.47    2.93
  -1   1  11    6.20    1.19
   1  -1 -11    6.77    2.71
  -1   1  10  113.38    5.93
  -1   1  10  111.36    5.53
  -1   1   9  154.64   11.38
   1  -1  -9  150.62   10.46
  -1   1   9  154.06    7.52
   1  -1  -9  186.75   14.43
  -1   1   9  157.28    7.28
  -1   1   8    2.05    0.64
   1  -1  -8    2.48    1.64
   1  -1  -8    1.33    0.98
  -1   1   8    0.54    0.93
   1  -1  -7   36.95    4.24
  -1   1   7   38.17    4.66
   1  -1  -6    1.05    1.10
  -1   1   6    2.46    1.28
  -1   1   5 2073.70   81.80
  -1   1   4 3154.05  121.34
  -1   1   3 2614.56   98.02
  -1   1   3 2516.93   96.27
  -1   1   2   65.60    4.38
  -1   1   2   76.96    3.91
  -1   1   2   72.04    3.17
  -1   1   1    0.78    0.37
  -1   1   1    0.86    0.35
  -1   1   0  224.35    9.99
  -1   1   0  259.07   10.17
  -1   1  -1 1071.95   41.76
  -1   1  -1 1218.30   42.98
  -1   1  -2  411.02   17.30
  -1   1  -2  411.35   16.63
  -1   1  -3   53.21    3.13
  -1   1  -3   55.25    3.87
  -1   1  -3   60.37    3.65
  -1   1  -4    2.64    0.90
  -1   1  -4    2.12    1.00
  -1   1  -4    2.23    0.80
  -1   1  -5  202.83   10.46
  -1   1  -5  197.26   11.55
  -1   1  -5  199.71   10.15
  -1   1  -6    7.44    1.58
  -1   1  -6    7.20    2.20
  -1   1  -6   12.29    2.02
  -1   1  -7   24.05    3.05
  -1   1  -7   34.04    4.72
  -1   1  -7   32.03    3.64
  -1   1  -8  151.81   11.72
  -1   1  -8  138.02    6.18
  -1   1  -9   12.74    1.26
   1  -1   9   11.74    1.31
  -1   1  -9   10.02    3.12
   1  -1  10   56.32    3.32
  -1   1 -10   43.60    7.02
  -1   1 -10   49.82    2.84
   1  -1  11    1.94    0.67
  -1   1 -11    2.02    1.73
  -1   1 -11    1.86    0.55
   1  -1  12   67.98    3.76
  -1   1 -12   63.80    3.32
  -1   1 -13   15.30    1.18
  -1   1 -13   15.85    1.78
  -1   1 -14   56.03    2.63
  -1   1 -14   62.92    3.33
  -1   1 -14   60.14    3.56
  -1   1 -15    1.80    0.42
  -1   0  14    1.47    0.40
  -1   0  14    1.38    0.56
   1   0 -13    0.48    0.52
   1   0 -13    0.30    0.24
  -1   0  13    0.74    0.52
  -1   0  12   43.44    3.00
   1   0 -11   21.00    4.88
  -1   0  11   16.24    3.79
  -1   0  11   15.09    1.72
   1   0 -11   15.93    1.49
  -1   0  10   43.36    6.28
  -1   0  10   43.51    3.12
   1   0 -10   43.94    2.77
   1   0 -10   43.06    6.97
   1   0 -10   42.98    2.75
   1   0  -9   80.44    9.42
  -1   0   9   79.81    4.47
   1   0  -9   75.02    4.02
  -1   0   8    2.92    0.72
  -1   0   8    7.10    2.01
   1   0  -8    3.41    1.36
   1   0  -8    4.26    2.23
   1   0  -8    3.32    0.66
   1   0  -7    3.68    1.79
  -1   0   7    7.52    2.01
   1   0  -7    4.67    1.45
  -1   0   6   48.78    4.65
   1   0  -6   40.16    3.86
  -1   0   5  661.62   28.74
   1   0  -5  673.61   28.04
  -1   0   4  729.08   30.45
  -1   0   3    8.04    0.79
   1   0  -3    7.86    0.63
  -1   0   3    9.88    1.55
  -1   0   2 3072.62  114.40
  -1   0   2 2981.24  115.53
  -1   0   1 1112.90   43.51
  -1   0   1 1185.24   44.08
  -1   0   0  875.53   33.65
  -1   0  -1    6.22    0.86
  -1   0  -1    3.11    0.48
  -1   0  -2  272.86   11.30
  -1   0  -2  275.10   12.12
  -1   0  -2  289.63   11.95
  -1   0  -2  279.97   11.68
   1   0   3 2040.26   81.05
  -1   0  -3 2126.45   80.92
  -1   0  -3 2340.47   82.18
  -1   0  -3 2161.01   81.98
  -1   0  -3 2246.71   82.80
  -1   0  -4  792.86   29.63
   1   0   4  737.33   28.45
  -1   0  -4  757.58   30.61
  -1   0  -5   11.16    1.85
   1   0   5   10.95    1.42
  -1   0  -5   11.47    1.75
  -1   0  -5   10.59    2.16
  -1   0  -6 1311.98   49.11
   1   0   6 1239.91   47.51
  -1   0  -6 1273.35   50.90
  -1   0  -7  343.59   16.85
  -1   0  -7  327.10   18.39
  -1   0  -8  146.88    6.46
  -1   0  -8  152.34    9.91
  -1   0  -8  157.36   11.77
  -1   0  -9   12.72    1.25
  -1   0  -9   12.76    2.75
   1   0   9   15.25    1.48
  -1   0  -9   11.80    3.34
  -1   0 -10   34.74    2.28
   1   0  10   31.91    2.42
  -1   0 -10   37.96    6.25
  -1   0 -11   98.53    4.89
   1   0  11   96.90    5.12
   1   0  12    0.89    0.56
  -1   0 -12    0.17    0.36
  -1   0 -13   35.62    2.08
  -1   0 -13   35.53    2.71
   1   0  13   32.00    2.28
  -1   0 -13   33.19    2.89
  -1   0 -14    0.40    0.53
  -1   0 -14    0.64    0.41
  -1   0 -14    0.45    0.30
  -1   0 -15   14.57    1.19
   1   0  15   18.20    1.38
  -1  -1  14   16.26    1.07
   1   1 -14   13.99    1.09
  -1  -1  13    2.20    0.62
  -1  -1  13    3.04    0.85
   1   1 -12   24.74    1.53
  -1  -1  12   23.69    2.04
   1   1 -11   67.76    3.72
  -1  -1  11   75.46    4.32
  -1  -1  10  117.95   11.07
   1   1 -10  134.07   13.17
   1   1 -10  139.86    6.55
   1   1 -10  150.83    6.69
  -1  -1  10  134.28    6.98
  -1  -1   9  140.63   11.17
   1   1  -9  129.73   12.24
   1   1  -9  117.79    5.81
  -1  -1   9  122.39    6.25
   1   1  -9  124.55    5.84
  -1  -1   8   38.71    5.26
   1   1  -8   50.41    6.97
   1   1  -8   38.72    2.43
  -1  -1   8   40.40    2.74
   1   1  -7   57.57    4.54
   1   1  -7   54.21    2.88
  -1  -1   7   51.64    3.11
   1   1  -6 1760.34   68.65
   1   1  -5  843.68   34.23
   1   1  -5  875.14   33.62
  -1  -1   5  826.39   35.78
  -1  -1   4   23.46    1.45
  -1  -1   4   23.86    2.77
   1   1  -4   27.60    2.23
   1   1  -4   23.08    1.45
   1   1  -3   29.16    2.07
  -1  -1   3   30.54    2.92
  -1  -1   3   33.57    2.11
  -1  -1   2 2530.50   93.88
   1   1  -2 2456.72   93.31
  -1  -1   1 7012.44  261.27
  -1  -1   1 6925.83  260.84
  -1  -1   0  644.80   25.15
  -1  -1   0  684.56   25.21
  -1  -1   0  625.44   24.06
  -1  -1  -1 1641.65   62.09
  -1  -1  -2  200.06    9.05
  -1  -1  -2  214.49    9.03
  -1  -1  -3  932.49   36.72
  -1  -1  -3  908.90   35.79
  -1  -1  -3  947.86   36.67
  -1  -1  -4    3.39    1.06
  -1  -1  -4    6.11    0.83
  -1  -1  -4    4.55    1.19
   1   1   5  360.53   14.37
  -1  -1  -5  343.74   13.98
  -1  -1  -5  383.81   16.75
   1   1   5  378.45   16.28
  -1  -1  -6 1316.95   54.56
   1   1   6 1371.84   53.89
  -1  -1  -6 1375.70   55.94
  -1  -1  -7  666.32   29.81
   1   1   7  693.38   28.90
  -1  -1  -7  643.52   31.02
  -1  -1  -8   64.54    6.76
  -1  -1  -8   50.46    5.34
  -1  -1  -9   20.28    1.55
  -1  -1  -9   15.53    3.65
  -1  -1  -9   17.19    3.29
  -1  -1 -10   28.61    2.00
   1   1  10   27.02    2.19
  -1  -1 -10   30.75    5.57
  -1  -1 -10   24.21    4.12
  -1  -1 -11   57.59    3.26
   1   1  11   53.32    3.45
  -1  -1 -11   68.11    8.51
  -1  -1 -11   54.77    6.30
  -1  -1 -12  282.79   11.97
   1   1  12  290.23   12.38
  -1  -1 -13   33.21    2.09
  -1  -1 -13   36.80    2.61
  -1  -1 -13   34.31    2.86
   1   1  13   34.05    2.43
  -1  -1 -14    9.89    0.91
  -1  -1 -14   11.33    1.40
   1   1  14   10.84    1.11
  -1  -1 -15   13.00    1.11
  -1  -1 -15   19.28    1.03
  -1  -2  14   79.91    3.45
   1   2 -14   63.29    3.11
  -1  -2  13   14.01    1.18
  -1  -2  13   14.38    1.51
  -1  -2  12   11.04    1.28
  -1  -2  12    9.89    1.51
  -1  -2  11   10.98    1.41
  -1  -2  10    0.46    0.58
   1   2 -10    2.03    1.74
   1   2 -10    0.54    0.43
   1   2  -9   23.12    1.88
  -1  -2   9   20.62    2.04
  -1  -2   9   22.66    4.36
   1   2  -9   24.12    1.89
   1   2  -8    1.75    2.12
   1   2  -8    0.20    0.40
  -1  -2   8    0.65    0.91
   1   2  -8    0.12    0.40
   1   2  -8    0.48    0.45
  -1  -2   8    0.52    0.59
  -1  -2   7  127.90    9.68
   1   2  -7  140.61   11.61
  -1  -2   7  115.92    5.88
   1   2  -7  130.01    5.76
   1   2  -7  122.45    5.61
   1   2  -6  246.46   15.85
  -1  -2   6  244.51   14.07
   1   2  -5  585.69   27.93
   1   2  -5  584.18   24.41
  -1  -2   5  545.71   25.87
   1   2  -4  246.14   11.12
  -1  -2   4  266.41   13.40
  -1  -2   4  263.29   11.17
  -1  -2   3  343.32   15.92
  -1  -2   3  339.03   14.58
  -1  -2   2  438.87   19.08
  -1  -2   1 1370.06   53.42
  -1  -2   0  725.39   29.04
  -1  -2  -1 3178.24  120.48
  -1  -2  -2  171.01    8.68
  -1  -2  -3   45.98    3.03
  -1  -2  -4    3.34    0.98
  -1  -2  -5   12.67    2.16
  -1  -2  -5   11.93    2.03
  -1  -2  -5   12.39    1.45
   1   2   5    9.22    1.44
  -1  -2  -6  432.48   19.25
   1   2   6  412.18   18.67
  -1  -2  -6  362.17   15.42
  -1  -2  -6  420.76   18.94
  -1  -2  -7  198.05   11.81
   1   2   7  196.92   11.37
  -1  -2  -7  196.69   12.22
  -1  -2  -8    0.49    0.96
  -1  -2  -8    0.58    0.99
   1   2   8    0.41    0.58
  -1  -2  -9    7.83    2.30
  -1  -2  -9    6.89    2.38
   1   2   9    9.30    1.07
  -1  -2  -9    9.72    1.03
  -1  -2 -10    0.62    1.06
  -1  -2 -10    0.47    0.51
  -1  -2 -10    1.60    1.58
  -1  -2 -10    0.39    0.43
   1   2  11  198.81    9.14
  -1  -2 -11  206.67   13.95
  -1  -2 -11  194.84   15.43
  -1  -2 -11  199.91    8.74
   1   2  12    1.78    0.66
  -1  -2 -12    1.11    0.53
  -1  -2 -12    0.19    0.66
   1   2  13   10.97    1.34
  -1  -2 -13   13.49    1.68
  -1  -2 -13   10.95    1.13
   1   2  14   50.06    2.83
  -1  -2 -14   45.65    2.90
  -1  -2 -14   44.20    2.42
  -1  -2 -15    3.50    0.44
   1   2  15    2.70    0.45
  -1  -3  13   67.45    3.60
  -1  -3  12  104.48    4.95
  -1  -3  12  104.84    5.56
  -1  -3  11   47.36    3.04
  -1  -3  11   49.24    3.61
  -1  -3  10    5.71    1.06
   1   3 -10    6.31    0.96
   1   3  -9   11.55    3.71
   1   3  -9   10.34    1.25
  -1  -3   9   13.22    1.56
  -1  -3   8    2.71    1.50
   1   3  -8    4.01    0.85
  -1  -3   8    5.28    1.01
   1   3  -8    4.69    0.86
   1   3  -8    5.28    2.47
  -1  -3   7   45.77    2.99
   1   3  -7   51.11    6.76
   1   3  -7   47.58    2.81
  -1  -3   7   42.15    5.54
   1   3  -6    1.99    1.74
  -1  -3   6    9.06    2.42
   1   3  -5  167.32   11.70
  -1  -3   5  164.75   10.84
   1   3  -5  172.56    9.91
   1   3  -4  113.74    6.65
   1   3  -4  140.16    9.19
  -1  -3   4  120.24    8.23
  -1  -3   4  116.38    6.63
  -1  -3   3   79.50    5.89
   1   3  -3   86.49    6.35
   1   3  -3   71.65    5.17
   1   3  -2   10.63    1.84
   1   3  -1 2866.88  109.28
  -1  -3   0 4644.98  167.81
   1   3   0 4340.24  165.97
  -1  -3  -1 4132.99  156.82
  -1  -3  -2   69.63    4.96
  -1  -3  -3   70.01    3.65
  -1  -3  -4  515.53   21.35
  -1  -3  -5  136.31    7.63
   1   3   5  122.32    7.49
  -1  -3  -6   44.11    4.29
   1   3   6   38.84    3.43
  -1  -3  -6   38.62    3.28
  -1  -3  -6   48.27    4.80
  -1  -3  -7  104.12    7.71
  -1  -3  -7   96.21    7.78
   1   3   7   92.63    7.63
  -1  -3  -8   15.80    1.31
   1   3   8   13.64    2.85
  -1  -3  -8   16.25    3.17
   1   3   8   18.99    1.58
  -1  -3  -8   18.82    3.50
  -1  -3  -9   81.37    4.86
  -1  -3  -9   94.35    5.05
  -1  -3  -9   80.59    4.09
   1   3   9   77.66    7.26
  -1  -3  -9   68.58    7.50
   1   3   9   82.97    4.35
  -1  -3  -9   87.98    8.21
  -1  -3 -10   15.93    3.53
  -1  -3 -10   18.04    1.52
   1   3  10   16.20    1.61
  -1  -3 -10   16.36    1.93
  -1  -3 -10   11.61    3.19
  -1  -3 -10   21.14    2.18
  -1  -3 -11   48.05    6.41
   1   3  11   58.94    3.67
   1   3  11   57.09    3.41
  -1  -3 -11   58.26    3.94
  -1  -3 -11   49.71    6.88
  -1  -3 -11   57.00    4.00
  -1  -3 -11   63.54    3.37
  -1  -3 -12    2.24    0.82
   1   3  12    2.38    0.75
  -1  -3 -12    1.46    0.57
  -1  -3 -13   13.85    1.57
   1   3  13   13.55    1.50
  -1  -3 -13   12.71    1.22
  -1  -3 -14   13.93    1.13
   1   3  14   14.30    1.37
  -1  -3 -15    3.88    0.47
   1   3  15    3.97    0.58
  -1  -4  13   35.31    1.98
  -1  -4  12   34.12    2.41
  -1  -4  11  137.93    6.49
  -1  -4  11  155.47    7.36
   1   4 -10    0.80    0.44
  -1  -4  10    0.49    0.50
  -1  -4  10    1.13    0.79
  -1  -4   9   -0.20    0.70
   1   4  -9    0.34    0.43
  -1  -4   9   -0.14    0.47
   1   4  -9   -0.93    1.60
   1   4  -9    0.13    0.50
  -1  -4   8    4.72    1.15
   1   4  -8    5.08    0.99
   1   4  -8    4.83    0.87
  -1  -4   8    5.73    1.03
   1   4  -8    1.76    1.96
   1   4  -7  504.93   20.14
   1   4  -7  463.71   26.64
   1   4  -7  509.58   19.90
  -1  -4   7  475.41   20.06
   1   4  -6   63.28    6.18
   1   4  -6   60.39    7.16
   1   4  -6   75.17    3.75
  -1  -4   6   63.80    3.80
   1   4  -5   40.94    5.30
   1   4  -5   56.35    5.41
   1   4  -4  388.69   17.92
   1   4  -4  381.84   19.64
   1   4  -3  361.79   17.55
   1   4  -3  374.60   18.01
   1   4  -2  561.75   26.52
   1   4  -2  632.10   25.88
   1   4  -1   11.62    1.54
  -1  -4   1   14.14    2.16
  -1  -4   0   25.06    2.83
  -1  -4  -1    0.28    0.73
  -1  -4  -2    0.92    0.75
  -1  -4  -3  488.35   22.60
  -1  -4  -4 1144.82   44.41
   1   4   4 1193.23   47.84
  -1  -4  -5  156.71    8.20
   1   4   5  175.14    9.93
  -1  -4  -6   13.60    2.15
   1   4   6   13.85    2.31
   1   4   7  186.14   12.48
  -1  -4  -7  191.79   12.22
  -1  -4  -7  183.75   10.66
  -1  -4  -7  168.82    9.51
   1   4   8    7.38    2.29
   1   4   8    7.26    1.02
  -1  -4  -8    6.55    2.29
  -1  -4  -8    7.80    2.09
  -1  -4  -9   10.77    1.14
  -1  -4  -9   11.89    3.09
   1   4   9   13.83    1.46
   1   4   9    7.64    2.39
  -1  -4  -9   10.43    1.57
   1   4  10    3.88    0.83
  -1  -4 -10    4.05    0.76
  -1  -4 -10    2.13    1.57
  -1  -4 -10    3.84    1.03
   1   4  11  179.19    8.08
  -1  -4 -11  172.82    7.68
  -1  -4 -11  162.78   12.88
  -1  -4 -11  169.89    8.70
  -1  -4 -12   -0.09    0.41
   1   4  12    0.23    0.43
  -1  -4 -12   -0.17    0.54
   1   4  12    0.28    0.50
   1   4  13   22.80    1.96
  -1  -4 -13   24.66    1.67
   1   4  13   22.95    1.76
   1   4  14   20.78    1.66
  -1  -4 -14   18.77    1.32
   1   4  15    2.92    0.51
  -1  -4 -15    3.24    0.43
   1   5 -13   25.05    1.44
   1   5 -13   25.15    1.41
  -1  -5  12    7.87    0.90
  -1  -5  11  116.68    5.66
   1   5 -11  108.07    5.16
  -1  -5  10    1.13    0.64
  -1  -5  10    0.77    0.48
  -1  -5   9   25.09    2.08
   1   5  -9   23.46    2.11
  -1  -5   9   29.69    2.62
   1   5  -9   30.33    2.16
  -1  -5   8  565.44   22.88
   1   5  -8  529.27   29.60
   1   5  -8  508.07   22.10
  -1  -5   8  553.99   22.11
   1   5  -8  569.35   22.00
   1   5  -7   20.61    1.82
   1   5  -7   17.22    3.95
   1   5  -7   22.32    1.85
   1   5  -7   24.06    2.09
  -1  -5   7   23.04    2.27
  -1  -5   7   22.94    2.00
   1   5  -6   10.52    1.22
   1   5  -6    7.14    1.03
   1   5  -6   13.69    3.19
  -1  -5   6   11.05    1.56
   1   5  -6    9.77    2.57
  -1  -5   6   12.82    1.41
   1   5  -5    2.78    0.62
   1   5  -5    4.95    1.89
   1   5  -5    0.58    0.99
  -1  -5   5    2.94    0.68
  -1  -5   5    2.81    0.78
   1   5  -4  176.97   11.46
   1   5  -4  182.39    8.02
   1   5  -4  186.64   12.35
   1   5  -4  203.45   11.22
   1   5  -3  101.16    7.12
   1   5  -3   92.63    7.24
   1   5  -2  980.06   39.72
  -1  -5   2 1009.44   41.42
   1   5  -2  934.02   41.62
  -1  -5   1  761.24   32.28
   1   5  -1  723.98   33.06
  -1  -5   0  386.59   18.54
   1   5   0  387.34   19.61
  -1  -5  -1  118.54    7.95
  -1  -5  -2  222.33   12.48
   1   5   2  216.27   12.95
  -1  -5  -3  133.27    9.03
   1   5   3  131.77    9.32
   1   5   4  228.63   13.31
   1   5   5   87.41    7.12
   1   5   6  244.87   13.72
  -1  -5  -7   13.07    2.42
   1   5   7   13.16    1.40
  -1  -5  -8   29.56    2.62
   1   5   8   25.37    4.66
   1   5   8   30.44    2.30
  -1  -5  -8   25.59    4.48
  -1  -5  -9  169.65    8.60
   1   5   9  187.95   13.46
   1   5   9  162.37    7.87
  -1  -5  -9  183.61   13.28
  -1  -5 -10  383.61   22.54
   1   5  10  383.40   22.30
  -1  -5 -10  385.81   17.13
   1   5  10  389.69   16.36
  -1  -5 -10  396.00   15.83
  -1  -5 -11   10.39    1.71
   1   5  11   13.40    1.54
  -1  -5 -11   10.32    3.04
  -1  -5 -11   12.29    1.27
  -1  -5 -12   64.79    4.30
   1   5  12   72.64    4.09
   1   5  12   62.84    3.76
  -1  -5 -12   68.83    3.52
   1   5  13   25.06    2.03
   1   5  14    3.93    0.74
  -1  -5 -14    5.65    0.66
   1   5  15   11.03    0.90
  -1  -6  11   32.09    2.05
   1   6 -11   33.40    1.98
  -1  -6  10    5.14    0.95
   1   6 -10    5.65    0.98
   1   6  -9  107.33    5.55
  -1  -6   9  117.63    6.02
  -1  -6   8   21.18    2.16
   1   6  -8   19.69    1.73
   1   6  -8   19.91    1.80
   1   6  -8   18.72    1.89
  -1  -6   8   23.04    1.85
   1   6  -7  212.88    9.54
  -1  -6   7  186.82    9.62
  -1  -6   7  206.70   14.58
   1   6  -7  214.99    9.24
   1   6  -7  205.47    9.23
  -1  -6   7  207.59    9.19
  -1  -6   6   89.54    4.76
  -1  -6   6   94.59    5.36
  -1  -6   6   96.78    9.13
   1   6  -6   94.24    4.84
   1   6  -6   77.91    8.28
   1   6  -6   95.21    4.87
   1   6  -6   74.37    8.36
  -1  -6   5    3.93    1.71
  -1  -6   5    1.59    0.55
  -1  -6   5    1.77    0.80
   1   6  -5    2.89    1.40
   1   6  -5    1.38    0.61
   1   6  -5    2.10    0.63
   1   6  -5    2.02    1.63
  -1  -6   4   68.78    7.04
  -1  -6   4   69.56    3.76
   1   6  -4   76.80    6.74
   1   6  -4   71.53    7.66
  -1  -6   4   67.14    4.09
   1   6  -4   72.99    3.88
   1   6  -4   58.58    6.01
   1   6  -3    6.04    2.00
   1   6  -3    3.79    0.76
  -1  -6   3    4.84    0.88
  -1  -6   3    6.11    1.96
  -1  -6   2   30.55    4.11
   1   6  -2   35.03    2.25
   1   6  -2   33.46    4.59
  -1  -6   1  521.00   24.51
   1   6  -1  503.88   25.36
  -1  -6   0  130.42    9.17
   1   6   0  140.14   10.21
  -1  -6  -1   70.40    6.42
  -1  -6  -2   77.79    6.82
   1   6   2   72.38    7.10
   1   6   3   29.48    4.39
   1   6   4  283.19   16.43
   1   6   5   40.93    5.05
   1   6   6  265.63   15.47
   1   6   7    2.42    1.26
   1   6   7    0.86    0.50
  -1  -6  -7    0.36    0.53
  -1  -6  -7    0.66    1.13
   1   6   8    7.46    1.16
   1   6   8    9.81    3.14
  -1  -6  -9  395.87   17.70
   1   6   9  414.49   17.02
   1   6   9  399.81   23.76
   1   6  10  130.29   11.73
   1   6  10  144.32    7.08
  -1  -6 -10  143.94    6.52
  -1  -6 -10  146.34    7.79
  -1  -6 -10  143.67   12.13
   1   6  11   28.71    2.30
  -1  -6 -11   26.46    2.68
  -1  -6 -11   26.99    1.89
   1   6  12   27.83    2.15
  -1  -6 -12   25.97    2.47
   1   6  13    0.11    0.45
  -1  -6 -13    0.25    0.51
   1   6  14   17.84    1.22
  -1  -6 -14   17.17    1.12
   1   6  14   16.63    1.38
   1   7 -11    5.38    0.54
  -1  -7  10    3.90    0.60
   1   7 -10    3.67    0.71
   1   7  -9   89.71    4.46
  -1  -7   9   81.56    4.42
   1   7  -8    3.89    0.80
   1   7  -8    5.74    1.03
   1   7  -8    5.28    0.88
  -1  -7   8    4.79    0.97
   1   7  -7    9.79    1.27
  -1  -7   7    8.92    1.34
   1   7  -7    8.00    1.26
   1   7  -7    8.91    1.23
   1   7  -6  162.66    7.65
   1   7  -6  163.77    7.84
   1   7  -6  178.28    7.95
  -1  -7   6  171.08    8.28
  -1  -7   5   72.50    4.45
   1   7  -5   69.38    4.13
   1   7  -5   80.57    8.75
   1   7  -5   76.63    4.19
  -1  -7   5   67.41    7.54
  -1  -7   4    0.65    0.64
   1   7  -4    0.10    0.36
   1   7  -4   -0.13    0.49
   1   7  -4    0.77    1.07
  -1  -7   4    0.15    0.45
  -1  -7   3   31.99    2.43
   1   7  -3   28.43    1.90
   1   7  -3   29.57    2.26
  -1  -7   3   27.54    4.37
   1   7  -3   28.76    4.91
   1   7  -3   38.25    5.13
   1   7  -2   46.75    2.63
   1   7  -2   47.02    2.96
  -1  -7   2   47.10    3.02
   1   7  -2   53.02    6.23
  -1  -7   2   53.22    5.89
  -1  -7   1   49.75    3.04
   1   7  -1   51.07    6.24
   1   7  -1   50.32    2.74
  -1  -7   1   50.69    5.73
   1   7   0    0.65    0.90
   1   7   0    0.31    0.33
  -1  -7   0    0.55    0.94
   1   7   1  199.76    8.77
  -1  -7  -1  195.75   12.94
   1   7   2   36.20    2.53
   1   7   2   46.36    2.46
   1   7   2   47.84    6.03
  -1  -7  -2   35.36    4.90
   1   7   3    0.64    0.47
   1   7   3    0.70    0.35
   1   7   3   -0.65    1.11
   1   7   4   40.54    2.34
   1   7   4   30.94    4.86
   1   7   5    1.68    0.49
   1   7   5    0.63    1.09
   1   7   6    0.91    0.38
   1   7   6    0.12    0.47
   1   7   6    0.61    1.48
  -1  -7  -6   -0.18    0.53
   1   7   7   -0.58    0.80
  -1  -7  -7    0.19    0.81
  -1  -7  -7    1.43    1.41
   1   7   8   14.18    1.64
  -1  -7  -8   19.78    2.24
   1   7   8   18.84    4.47
  -1  -7  -8   10.57    3.22
  -1  -7  -9   48.78    6.83
   1   7   9   62.32    7.89
   1   7   9   62.69    3.82
  -1  -7 -10   26.54    1.89
   1   7  10   29.12    2.35
   1   7  11   56.37    3.52
  -1  -7 -11   56.48    4.01
   1   7  12    7.63    1.12
  -1  -7 -12    8.85    1.36
   1   7  13    4.20    0.79
  -1  -7 -13    4.06    0.85
   1   7  14    0.26    0.32
   1   7  14    0.52    0.25
   1   8 -10    3.56    0.54
   1   8  -9  193.76    8.44
   1   8  -8   80.73    4.00
   1   8  -8   80.31    4.24
   1   8  -7   31.25    2.24
   1   8  -7   32.01    2.39
   1   8  -7   29.28    2.15
   1   8  -6  108.86    5.60
  -1  -8   6  115.04    5.79
   1   8  -6  108.19    5.63
   1   8  -6  111.73    5.48
   1   8  -5   57.81    3.53
   1   8  -5   52.91    7.27
  -1  -8   5   48.37    3.39
   1   8  -5   54.80    3.45
  -1  -8   4    9.87    1.34
   1   8  -4    7.21    0.97
   1   8  -4    7.67    1.23
   1   8  -4    7.95    1.25
   1   8  -4    7.86    0.94
   1   8  -3  177.78    7.86
  -1  -8   3  178.38    8.40
   1   8  -3  181.33    8.48
   1   8  -3  185.80    8.40
   1   8  -3  189.54   13.38
   1   8  -3  205.66   15.20
   1   8  -2    8.72    1.03
   1   8  -2    9.12    1.30
  -1  -8   2    8.32    1.14
   1   8  -2    8.23    2.83
   1   8  -2    7.87    2.66
  -1  -8   2    6.51    2.34
   1   8  -1   60.67    7.28
  -1  -8   1   60.06    6.81
   1   8  -1   59.28    3.25
   1   8   0    1.51    1.49
  -1  -8   0    0.64    0.90
   1   8   0    0.93    0.47
  -1  -8  -1    4.57    1.84
   1   8   1    6.57    1.08
   1   8   2   41.56    2.82
   1   8   2   41.67    2.53
   1   8   2   42.87    6.25
   1   8   3   63.02    7.66
   1   8   3   67.39    3.50
  -1  -8  -3   61.62    3.91
   1   8   4   15.72    1.37
  -1  -8  -4   12.61    1.66
   1   8   5   27.17    1.87
   1   8   5   23.24    2.02
  -1  -8  -5   25.11    2.41
   1   8   6   -0.70    0.98
   1   8   6    0.27    0.39
  -1  -8  -6    0.19    0.58
   1   8   6    0.65    0.52
  -1  -8  -7   10.23    2.99
   1   8   7    8.42    1.24
   1   8   7    5.75    2.52
  -1  -8  -7    9.08    1.55
   1   8   7    6.83    0.88
  -1  -8  -7    6.51    1.04
  -1  -8  -8   80.89    8.71
  -1  -8  -8   82.50    5.18
   1   8   8   87.30    9.96
  -1  -8  -9  164.70    8.49
  -1  -8 -10  102.13    5.93
   1   8  10  103.05    5.42
   1   8  11   25.48    2.10
  -1  -8 -12   62.15    3.80
   1   8  12   66.76    3.59
  -1  -8 -13   20.21    1.62
   1   9  -9   -0.06    0.29
   1   9  -8   44.81    2.66
   1   9  -8   41.88    2.39
   1   9  -7   59.50    3.30
   1   9  -7   54.14    3.09
   1   9  -6   99.66    5.19
   1   9  -6   96.90    4.96
   1   9  -6  102.21    4.90
   1   9  -6  102.68    5.13
   1   9  -5   17.15    1.70
   1   9  -5   17.14    1.66
   1   9  -5   14.84    1.67
   1   9  -4   16.10    1.73
   1   9  -4   16.73    1.77
   1   9  -3  114.94   11.47
   1   9  -3  112.23    5.77
   1   9  -3  109.23    5.20
   1   9  -3  108.27    5.68
  -1  -9   3  106.23    5.49
   1   9  -2   92.56    4.55
   1   9  -2   89.25    9.96
   1   9  -2   85.67    4.91
   1   9  -1   18.79    1.66
   1   9  -1   22.70    2.11
   1   9  -1   22.13    4.78
   1   9  -1   24.64    2.06
   1   9  -1   22.63    4.52
   1   9  -1   21.51    1.76
   1   9   0   15.86    3.99
   1   9   0   14.07    1.40
   1   9   1   98.25    5.29
   1   9   1  100.78   10.19
   1   9   2   25.43    1.95
   1   9   2   25.70    5.03
   1   9   3   88.23    4.47
   1   9   3   82.18    4.40
   1   9   4  105.93   10.29
  -1  -9  -4   92.47    5.34
   1   9   4  102.02    4.87
   1   9   4   91.76    4.89
   1   9   5   25.87    1.92
   1   9   5   30.90    4.76
  -1  -9  -5   22.86    2.29
  -1  -9  -5   22.75    3.99
   1   9   5   24.92    4.79
   1   9   5   23.13    2.00
   1   9   6    1.36    0.50
   1   9   6    3.80    1.99
  -1  -9  -6    1.47    0.77
  -1  -9  -6    2.64    1.85
   1   9   6    2.11    0.67
  -1  -9  -7   41.46    3.31
  -1  -9  -7   44.07    2.90
   1   9   7   39.96    6.71
  -1  -9  -7   32.44    5.20
   1   9   7   38.15    2.81
  -1  -9  -7   37.77    5.78
   1   9   7   44.54    2.57
   1   9   8  164.79    7.80
  -1  -9  -8  165.26    8.33
   1   9   9    3.94    0.92
  -1  -9  -9    5.24    1.17
  -1  -9 -10    8.04    1.36
   1   9  11    8.90    1.15
  -1  -9 -11    7.56    1.25
   1   9  12   15.48    1.33
   1   9  12   14.39    1.26
  -1  -9 -13    1.54    0.42
   1   9  13    1.81    0.40
   1   9  13    1.37    0.36
   1  10  -7    4.13    0.73
   1  10  -7    3.67    0.55
   1  10  -7    3.26    0.55
   1  10  -6    5.21    0.71
   1  10  -6    5.93    0.96
   1  10  -6    6.76    0.92
   1  10  -6    5.18    0.81
   1  10  -5    3.85    0.80
   1  10  -5    6.04    0.92
   1  10  -5    6.07    1.02
   1  10  -4   24.80    2.04
   1  10  -4   25.87    2.06
   1  10  -4   25.83    2.13
  -1 -10   3   56.60    3.28
   1  10  -3   58.51    3.56
  -1 -10   2   46.75    3.06
   1  10  -2   44.56    3.06
   1  10  -2   48.03    2.83
   1  10  -2   46.76    3.16
   1  10  -1   26.04    2.19
  -1 -10   1   26.63    2.26
   1  10  -1   26.08    2.00
   1  10  -1   25.02    2.22
   1  10   0   82.34    4.34
   1  10   0   79.70    9.40
   1  10   0   81.91    4.31
   1  10   0   82.26    4.49
   1  10   1   16.75    4.02
   1  10   1   13.22    1.48
   1  10   1   13.66    1.44
   1  10   1   16.61    4.08
   1  10   2  265.32   18.17
   1  10   2  273.78   11.25
   1  10   2  249.49   11.07
   1  10   3   21.31    4.63
   1  10   3   25.38    1.95
   1  10   3   18.31    4.17
   1  10   3   19.96    1.68
   1  10   4   -0.87    0.86
   1  10   4    0.33    0.45
   1  10   4    0.89    0.52
  -1 -10  -4    0.57    0.49
   1  10   4   -0.73    1.02
   1  10   5   35.36    2.45
   1  10   5   36.13    2.39
  -1 -10  -5   31.85    2.64
   1  10   6   11.64    1.37
  -1 -10  -6   12.69    1.49
   1  10   6   10.54    1.18
  -1 -10  -6   11.25    1.52
   1  10   7   45.23    2.90
  -1 -10  -7   45.20    2.90
   1  10   7   43.52    2.60
  -1 -10  -7   44.38    3.21
  -1 -10  -8  219.18   10.01
   1  10   8  214.54    9.52
  -1 -10  -9  123.05    6.43
   1  10   9  132.62    6.15
   1  10  10    1.35    0.56
  -1 -10 -10    1.26    0.64
  -1 -10 -11    0.60    0.49
  -1 -10 -12    7.64    0.82
   1  10  12    5.95    0.65
   1  11  -6    0.04    0.21
   1  11  -5    0.29    0.36
   1  11  -5    1.26    0.41
   1  11  -5    0.95    0.46
   1  11  -4    9.96    1.10
   1  11  -4   11.03    1.21
   1  11  -3   26.54    2.01
   1  11  -2    4.13    0.91
  -1 -11   2    3.65    0.77
   1  11  -1   79.00    4.06
   1  11  -1   79.96    4.30
  -1 -11   1   79.85    4.32
   1  11   0  116.92    5.62
  -1 -11   0  120.10    5.98
   1  11   0  116.17    5.72
   1  11   1    3.43    0.78
  -1 -11  -1    3.89    0.91
   1  11   1    2.99    0.78
  -1 -11  -2    0.85    0.64
   1  11   3    9.69    1.22
   1  11   4    0.73    0.60
  -1 -11  -4   -0.14    0.60
   1  11   5    1.08    0.55
  -1 -11  -5    1.03    0.68
  -1 -11  -5    1.57    0.60
   1  11   6   10.64    1.10
  -1 -11  -6   11.66    1.33
  -1 -11  -6    8.27    1.13
   1  11   7   24.87    1.68
  -1 -11  -7   23.48    1.97
   1  11   8    0.87    0.46
  -1 -11  -8    0.45    0.44
  -1 -11  -9   15.51    1.46
   1  11   9   15.75    1.31
  -1 -11 -10    1.91    0.52
   1  11  10    2.30    0.48
  -1 -11 -11    1.92    0.40
   1  12  -4    1.47    0.34
   1  12  -4    1.78    0.38
   1  12  -3    7.18    0.83
   1  12  -3    7.06    0.83
   1  12  -2    3.06    0.61
  -1 -12   2    2.72    0.45
   1  12  -2    3.08    0.64
   1  12  -1    0.56    0.40
  -1 -12   1    0.62    0.39
   1  12   0   55.89    3.12
  -1 -12   0   65.26    3.41
   1  12   0   65.33    3.44
  -1 -12  -1   72.01    3.83
   1  12   1   69.45    3.62
  -1 -12  -2  137.62    6.47
   1  12   3    0.27    0.40
  -1 -12  -3   -0.22    0.56
   1  12   3   -0.09    0.43
   1  12   4   11.50    1.14
  -1 -12  -4    8.61    1.13
   1  12   4   10.24    1.15
   1  12   5    2.63    0.57
  -1 -12  -5    2.89    0.67
   1  12   6    3.81    0.62
  -1 -12  -6    5.04    0.76
   1  12   7   23.13    1.40
   1  12   8    4.20    0.65
  -1 -12  -8    3.09    0.47
   1  12   9   36.22    1.66
  -1 -12  -9   22.16    1.36
   1  13  -2    0.74    0.23
   1  13  -2    1.16    0.26
   1  13   0    0.16    0.31
  -1 -13   0    0.09    0.24
   1  13   1    1.34    0.38
   1  13   1    0.94    0.37
  -1 -13  -1    0.58    0.36
  -1 -13  -2   36.82    2.09
  -1 -13  -3   20.51    1.40
   1  13   3   17.39    1.27
  -1 -13  -4   15.55    1.21
   1  13   4   16.70    1.17
   1  13   5    2.41    0.43
  -1 -13  -5    2.67    0.49
   1  13   5    2.44    0.45
   1  13   6   19.96    1.25
   2 -13  -3   12.33    0.89
   2 -13  -2   13.79    0.98
   2 -13  -1   15.00    1.01
   2 -13   0   25.81    1.36
  -2  12   6    3.04    0.51
  -2  12   5   47.36    2.57
  -2  12   4   35.48    2.18
  -2  12   3    0.07    0.37
  -2  12   2   39.87    2.41
  -2  12   2   40.90    2.37
  -2  12   1   12.92    1.18
  -2  12   1    9.75    0.78
  -2  12   0    0.51    0.40
  -2  12   0    0.12    0.21
  -2  12  -1    0.50    0.39
  -2  12  -1    0.62    0.23
   2 -12   2   70.09    3.30
  -2  12  -3    4.93    0.64
  -2  12  -4    0.22    0.24
  -2  12  -4    0.62    0.32
  -2  11   8    1.13    0.34
  -2  11   7    2.99    0.59
  -2  11   6   28.59    1.98
  -2  11   5  129.99    5.68
  -2  11   5  137.97    6.01
  -2  11   4    1.02    0.64
  -2  11   4    0.62    0.33
  -2  11   4    0.95    0.52
  -2  11   3   11.64    1.28
  -2  11   3    9.26    0.95
  -2  11   2    3.33    0.81
  -2  11   2    2.76    0.57
  -2  11   2    3.04    0.79
  -2  11   1   45.39    2.74
  -2  11   1   45.41    2.92
  -2  11   1   44.21    2.51
  -2  11   0  331.25   13.84
  -2  11   0  325.78   13.46
  -2  11   0  344.49   13.94
  -2  11   0  339.40   13.84
  -2  11  -1  108.13    5.22
  -2  11  -1   99.96    4.79
  -2  11  -1  106.55    5.11
  -2  11  -1  102.59    5.03
  -2  11  -2   10.48    1.05
  -2  11  -2   10.70    1.12
  -2  11  -2    7.74    1.10
  -2  11  -3   11.79    1.08
  -2  11  -4    1.40    0.58
  -2  11  -4    0.80    0.47
  -2  11  -4    1.18    0.39
  -2  11  -5    1.72    0.53
  -2  11  -6   35.51    1.96
  -2  11  -6   33.74    1.90
   2 -10 -10    7.51    0.84
   2 -10  -9   11.21    1.20
   2 -10  -8    8.17    1.11
  -2  10   8    9.02    0.77
  -2  10   8    7.57    0.89
   2 -10  -7    0.12    0.38
  -2  10   7    0.10    0.42
  -2  10   7    0.43    0.34
   2 -10  -6    3.21    0.78
  -2  10   6    2.52    0.62
  -2  10   6    3.87    0.63
  -2  10   6    2.12    0.71
  -2  10   5    5.69    0.87
  -2  10   5    4.41    0.92
  -2  10   5    4.18    0.69
  -2  10   4   36.14    2.61
  -2  10   4   29.68    2.04
  -2  10   4   33.72    2.35
  -2  10   3    2.08    0.77
  -2  10   3    1.54    0.70
  -2  10   3    1.79    0.55
  -2  10   2   61.39    3.59
  -2  10   2   56.68    3.21
  -2  10   2   58.62    3.40
  -2  10   1    1.13    0.69
  -2  10   1    0.49    0.50
  -2  10   1    1.81    0.77
  -2  10   1    1.06    0.53
  -2  10   0  162.01    7.07
  -2  10   0  160.71    7.35
  -2  10   0  151.77    7.37
  -2  10   0  160.58    7.49
  -2  10   0  144.48    7.05
  -2  10  -1   80.15    4.24
  -2  10  -1   81.52    4.43
  -2  10  -1   83.58    4.61
  -2  10  -1   81.87    4.54
  -2  10  -1   87.06    4.50
  -2  10  -2  113.40    5.53
  -2  10  -2  115.71    5.64
  -2  10  -2  123.22    5.97
  -2  10  -2  113.15    5.70
  -2  10  -2  114.73    5.76
  -2  10  -3   54.39    3.05
  -2  10  -3   53.95    3.26
  -2  10  -3   47.39    2.95
  -2  10  -4   17.28    1.65
  -2  10  -4   15.57    1.66
  -2  10  -4   15.56    1.44
  -2  10  -5   24.47    2.00
  -2  10  -5   24.14    1.92
  -2  10  -5   23.50    1.91
  -2  10  -5   22.34    1.69
  -2  10  -6    0.50    0.46
  -2  10  -7    0.49    0.42
  -2  10  -7   -0.14    0.33
  -2  10  -8   11.21    0.97
   2  -9 -12    8.13    0.65
   2  -9 -11   20.47    1.58
  -2   9  11   23.27    1.50
   2  -9 -10    1.03    0.55
  -2   9  10    0.61    0.41
   2  -9 -10    0.83    0.37
  -2   9   9    1.38    0.58
   2  -9  -9    1.17    0.72
  -2   9   9    1.08    0.41
   2  -9  -8   12.46    1.65
  -2   9   8   10.96    1.20
  -2   9   7   49.45    3.16
   2  -9  -7   53.13    3.66
  -2   9   6   61.09    3.49
   2  -9  -6   67.11    4.22
  -2   9   6   68.41    3.79
   2  -9  -5    0.16    0.50
  -2   9   5    0.68    0.52
  -2   9   5   -0.76    1.50
  -2   9   5    0.87    1.22
  -2   9   5    0.81    0.51
  -2   9   4   20.29    4.37
  -2   9   4   15.16    1.45
  -2   9   4   13.70    3.52
  -2   9   4   14.18    1.50
  -2   9   3   23.04    4.53
  -2   9   3   28.67    2.16
  -2   9   3   22.97    1.83
  -2   9   3   23.05    1.86
  -2   9   2   62.31    3.45
  -2   9   2   59.76    3.64
  -2   9   2   65.58    3.64
  -2   9   2   54.64    7.22
  -2   9   2   59.34    7.20
  -2   9   1    9.32    1.12
  -2   9   1   10.10    1.46
  -2   9   1    7.87    1.21
  -2   9   1    7.76    1.05
  -2   9   1    9.05    1.26
  -2   9   0  198.32    8.85
  -2   9   0  176.56    8.42
  -2   9   0  184.25   14.91
  -2   9   0  190.55    8.71
  -2   9   0  190.04    8.32
  -2   9  -1    2.45    1.62
  -2   9  -1    2.78    0.82
  -2   9  -1    2.98    0.86
  -2   9  -1    4.01    0.82
  -2   9  -1    3.22    0.82
  -2   9  -1    3.11    0.89
  -2   9  -1    0.93    1.30
  -2   9  -2   17.37    4.04
  -2   9  -2   20.62    1.93
  -2   9  -2   16.68    1.60
  -2   9  -2   15.66    1.69
  -2   9  -2   20.30    1.86
  -2   9  -2   18.43    1.90
  -2   9  -2   17.19    4.27
  -2   9  -2   19.25    1.76
  -2   9  -3   15.56    1.69
  -2   9  -3   13.67    1.44
  -2   9  -3   14.63    1.67
  -2   9  -3   12.66    3.25
  -2   9  -3   12.27    1.41
  -2   9  -3   12.86    1.39
  -2   9  -4   11.04    1.32
  -2   9  -4   10.95    1.45
  -2   9  -4   13.26    1.59
  -2   9  -5    0.27    0.66
  -2   9  -5    0.23    0.55
  -2   9  -5    0.74    0.64
  -2   9  -5   -0.14    0.52
  -2   9  -6   11.81    1.29
  -2   9  -6   11.64    1.45
  -2   9  -6   13.75    1.46
  -2   9  -6   11.98    1.48
  -2   9  -7   24.39    2.08
  -2   9  -8    3.52    0.64
  -2   9  -8    4.34    0.82
  -2   9 -10   22.00    1.30
  -2   9 -10   25.47    1.32
   2  -8 -12   47.98    2.24
   2  -8 -12   47.09    2.63
  -2   8  12   46.44    2.46
   2  -8 -11   14.32    1.16
   2  -8 -11   17.20    1.64
   2  -8 -10    0.25    0.43
   2  -8 -10   -0.16    0.62
   2  -8  -9    0.93    0.74
  -2   8   8    1.26    0.72
   2  -8  -8    1.62    0.94
   2  -8  -7    9.03    1.49
  -2   8   7    6.60    2.66
  -2   8   7    9.76    1.33
   2  -8  -6  249.73   11.86
  -2   8   6  251.52   10.77
  -2   8   6  261.13   11.22
  -2   8   6  250.05   18.36
  -2   8   5    6.79    0.82
  -2   8   5    6.69    1.06
  -2   8   5    3.61    2.38
   2  -8  -5    7.67    1.35
  -2   8   5    9.28    1.14
  -2   8   5    7.41    2.75
  -2   8   4    3.97    0.79
  -2   8   4    2.02    0.52
   2  -8  -4    3.14    0.85
  -2   8   4    3.68    0.83
  -2   8   3    3.96    1.93
  -2   8   3    9.74    1.18
  -2   8   3    5.09    0.77
  -2   8   3    5.95    0.88
  -2   8   3    5.77    2.01
  -2   8   2  300.70   18.51
  -2   8   2  301.48   12.48
  -2   8   2  283.58   12.11
  -2   8   2  306.45   18.46
  -2   8   2  299.12   12.41
  -2   8   1  295.91   12.38
  -2   8   1  282.62   17.61
  -2   8   1  329.75   19.54
  -2   8   1  307.91   12.34
  -2   8   1  279.85   12.29
  -2   8   1  306.77   12.60
  -2   8   0   -0.23    0.46
  -2   8   0   -0.20    0.39
  -2   8   0    0.19    0.44
  -2   8   0   -0.81    1.12
  -2   8   0    0.27    0.49
  -2   8  -1    6.66    1.06
  -2   8  -1    8.48    1.06
  -2   8  -1    7.24    1.05
  -2   8  -1    4.34    0.87
  -2   8  -1    9.36    3.04
  -2   8  -1    7.64    1.15
  -2   8  -2   70.30    3.95
  -2   8  -2   72.99    3.99
  -2   8  -2   76.42    4.21
  -2   8  -2   67.10    8.59
  -2   8  -2   76.49    4.30
  -2   8  -2   72.99    4.16
  -2   8  -2   72.14    4.22
  -2   8  -3   20.32    4.13
  -2   8  -3   24.50    2.00
  -2   8  -3   20.31    2.00
  -2   8  -3   19.03    1.80
  -2   8  -3   19.23    1.93
  -2   8  -3   26.00    2.12
  -2   8  -3   19.88    1.75
  -2   8  -3   16.85    4.31
  -2   8  -4    0.69    0.96
  -2   8  -4    0.38    0.58
  -2   8  -4    1.05    0.49
  -2   8  -4   -0.96    1.65
  -2   8  -4    2.50    0.84
  -2   8  -4    0.96    0.63
  -2   8  -5  274.62   12.38
  -2   8  -5  286.99   12.02
  -2   8  -5  263.18   12.06
  -2   8  -5  281.66   19.73
  -2   8  -5  282.30   12.21
  -2   8  -6    6.50    1.10
  -2   8  -6    6.93    1.18
  -2   8  -6    4.87    0.98
  -2   8  -6    7.44    1.30
  -2   8  -7    0.49    0.57
  -2   8  -7    1.46    0.63
  -2   8  -7    0.90    0.63
  -2   8  -8    4.66    1.02
  -2   8  -9    5.46    0.70
  -2   8  -9    7.51    1.09
  -2   8  -9    5.26    0.94
  -2   8 -10    1.82    0.59
  -2   8 -11   57.43    2.71
  -2   8 -11   58.71    2.63
  -2   7  13    8.52    0.73
   2  -7 -13    6.62    0.72
  -2   7  12   23.53    1.67
   2  -7 -12   21.42    1.41
  -2   7  11    1.84    0.58
   2  -7 -11    2.79    0.62
  -2   7  11    2.72    0.71
   2  -7 -10   25.42    2.55
  -2   7  10   26.13    2.06
  -2   7   9   11.42    1.37
   2  -7  -9    8.66    1.58
  -2   7   8    3.85    2.35
  -2   7   8    7.21    1.22
   2  -7  -8    8.54    1.55
   2  -7  -7   10.83    1.77
  -2   7   7   12.48    1.53
  -2   7   6    0.41    0.55
   2  -7  -6   -0.20    0.80
  -2   7   5    4.12    0.84
  -2   7   5    4.32    2.09
  -2   7   5    5.36    2.10
   2  -7  -5    3.05    0.96
  -2   7   5    2.96    0.70
  -2   7   4    3.21    0.72
  -2   7   4    3.41    0.58
   2  -7  -4    3.07    0.84
  -2   7   4    3.36    0.71
  -2   7   4    3.96    1.92
  -2   7   3    5.77    0.78
  -2   7   3    2.19    1.45
  -2   7   3    6.59    2.04
  -2   7   3    5.85    0.88
  -2   7   3    5.70    0.82
  -2   7   2    6.62    2.38
  -2   7   2    9.08    0.97
  -2   7   2    7.96    1.01
  -2   7   2    8.99    2.53
  -2   7   1  734.62   28.48
  -2   7   1  738.59   28.71
  -2   7   1  685.05   34.11
  -2   7   1  784.96   35.57
  -2   7   0  318.58   13.19
  -2   7   0  300.16   12.68
  -2   7   0  321.53   12.80
  -2   7   0  302.05   17.17
  -2   7   0  323.93   19.08
  -2   7  -1  137.59    6.43
  -2   7  -1  145.06    6.60
  -2   7  -1  134.89    6.34
  -2   7  -1  138.87   11.54
  -2   7  -1  148.24    6.73
  -2   7  -2   43.00    2.75
  -2   7  -2   41.06    2.72
  -2   7  -2   38.59    2.75
  -2   7  -2   44.84    2.65
  -2   7  -2   37.22    2.55
  -2   7  -2   38.36    2.49
  -2   7  -3   69.24    3.91
  -2   7  -3   75.17    4.07
  -2   7  -3   76.81    4.31
  -2   7  -3   86.97    4.25
  -2   7  -3   80.32    4.23
  -2   7  -3   77.98    8.73
  -2   7  -3   79.18    4.35
  -2   7  -4    3.12    0.68
  -2   7  -4    3.68    0.87
  -2   7  -4    3.44    0.72
  -2   7  -4    2.53    1.66
  -2   7  -4    2.65    1.95
  -2   7  -4    2.77    0.69
  -2   7  -4    3.70    0.81
  -2   7  -5    1.16    0.60
  -2   7  -5    1.02    0.48
  -2   7  -5    0.82    0.42
  -2   7  -5    0.92    1.29
  -2   7  -5    1.70    0.70
  -2   7  -5    1.14    0.65
  -2   7  -5    0.99    0.63
  -2   7  -6    0.14    0.62
  -2   7  -6   -0.93    1.30
  -2   7  -6    0.42    0.48
  -2   7  -6    1.54    0.75
  -2   7  -6    0.14    0.57
  -2   7  -7   89.91    4.86
  -2   7  -7   90.44    4.90
  -2   7  -7   87.31    4.77
  -2   7  -7   77.02    9.06
  -2   7  -8   17.13    1.91
  -2   7  -8   23.33    2.25
  -2   7  -9    4.89    1.06
  -2   7  -9    8.03    1.28
  -2   7  -9    6.48    1.20
  -2   7  -9    8.05    1.02
  -2   7 -10   23.49    1.96
  -2   7 -10   26.15    2.03
  -2   7 -11   33.11    2.05
  -2   6  13   15.62    1.20
   2  -6 -13   17.01    1.11
  -2   6  13   17.62    1.26
   2  -6 -13   15.13    1.31
  -2   6  12   59.19    3.22
   2  -6 -12   56.04    2.91
  -2   6  12   53.56    3.10
   2  -6 -12   53.68    3.46
  -2   6  11    0.13    0.48
   2  -6 -11   -0.36    0.77
   2  -6 -11    0.28    0.44
  -2   6  11    0.12    0.45
   2  -6 -10    1.22    0.58
  -2   6  10    1.24    0.66
  -2   6   9   -0.14    0.62
   2  -6  -9   -0.80    1.37
  -2   6   9    0.80    0.80
  -2   6   9   -0.94    0.93
  -2   6   8   42.30    6.90
  -2   6   7   -0.15    0.58
  -2   6   7   -0.93    1.29
  -2   6   6   13.59    1.53
  -2   6   6   14.51    3.11
  -2   6   5   -0.57    0.98
  -2   6   5    0.58    0.43
  -2   6   5   -0.78    0.77
  -2   6   5   -0.09    0.31
  -2   6   4   46.63    6.13
  -2   6   4   41.87    2.66
  -2   6   4   42.75    2.52
  -2   6   3    9.82    1.06
  -2   6   3   10.16    2.26
  -2   6   3   10.17    2.69
  -2   6   2    3.71    0.67
  -2   6   2    2.90    1.27
  -2   6   2    5.18    1.89
  -2   6   1   18.22    3.32
  -2   6   1   18.53    3.33
  -2   6   0   72.41    6.55
  -2   6   0   81.94    7.54
  -2   6  -1  171.99   11.66
  -2   6  -1  148.95    6.58
  -2   6  -1  149.75    6.80
  -2   6  -1  142.50    9.30
  -2   6  -2   23.55    1.67
  -2   6  -2   20.91    1.73
  -2   6  -3   49.03    2.80
  -2   6  -3   50.91    3.00
  -2   6  -4   21.20    3.71
  -2   6  -4   23.34    1.94
  -2   6  -4   21.73    1.73
  -2   6  -4   22.43    1.68
  -2   6  -4   22.86    4.41
  -2   6  -4   25.89    1.93
  -2   6  -4   25.25    1.91
  -2   6  -4   22.96    1.95
  -2   6  -5   37.53    2.64
  -2   6  -5   38.08    2.63
  -2   6  -5   38.06    2.57
  -2   6  -5   36.44    4.74
  -2   6  -5   33.30    2.41
  -2   6  -5   39.40    6.22
  -2   6  -6   35.23    2.63
  -2   6  -6   40.33    2.78
  -2   6  -6   33.66    5.83
  -2   6  -6   39.86    2.78
  -2   6  -7   31.24    2.48
  -2   6  -7   34.46    2.59
  -2   6  -7   37.86    2.62
  -2   6  -7   31.84    5.65
  -2   6  -7   32.56    2.77
  -2   6  -8    0.80    0.67
  -2   6  -8    0.86    0.66
  -2   6  -8    1.32    0.69
  -2   6  -9  134.59    6.70
  -2   6  -9  121.67    6.57
  -2   6 -10  138.75    6.86
  -2   6 -10  139.65    6.86
  -2   6 -11    2.85    0.72
  -2   6 -11    2.66    0.83
  -2   6 -12    0.22    0.32
  -2   6 -12    0.40    0.31
  -2   6 -12   -0.09    0.43
  -2   5  13   60.18    3.05
  -2   5  13   50.70    2.81
   2  -5 -13   57.62    2.77
  -2   5  12   41.18    2.65
   2  -5 -12   36.05    2.85
  -2   5  12   36.46    2.50
   2  -5 -12   39.28    2.35
   2  -5 -11   15.09    2.00
  -2   5  11   14.86    1.66
  -2   5  11   16.70    1.75
  -2   5  10   46.76    3.23
  -2   5   9  189.86    8.78
   2  -5  -9  179.74   13.90
  -2   5   9  179.76    8.82
  -2   5   9  193.41   15.37
  -2   5   8 1516.07   59.13
  -2   5   8 1631.63   69.07
  -2   5   7    3.40    2.06
  -2   5   6  154.01    7.22
  -2   5   6  150.09   12.34
  -2   5   5  205.23   12.40
  -2   5   5  201.65    8.88
  -2   5   4   10.34    1.87
  -2   5   4   10.87    2.76
  -2   5   3  143.28    8.79
  -2   5   3  138.58   10.16
  -2   5   2    7.72    2.09
  -2   5   2    5.26    1.55
  -2   5   1   27.47    3.63
  -2   5   1   15.82    2.87
  -2   5   0    4.82    1.48
  -2   5   0    5.77    1.87
  -2   5  -1   21.99    2.86
  -2   5  -1   22.07    3.58
  -2   5  -2   32.85    3.14
  -2   5  -3   63.17    6.79
  -2   5  -4    3.82    1.89
  -2   5  -4    3.58    1.54
  -2   5  -5   15.77    2.81
  -2   5  -5   13.99    1.31
  -2   5  -6   49.54    3.18
  -2   5  -6   53.05    6.89
  -2   5  -6   60.32    3.40
  -2   5  -6   58.43    3.41
  -2   5  -7   15.88    1.62
  -2   5  -7   15.89    1.65
  -2   5  -7   13.77    1.50
  -2   5  -7   16.47    3.91
  -2   5  -8   -0.13    0.52
  -2   5  -8   -0.17    0.62
  -2   5  -8   -0.77    0.76
  -2   5  -8    0.82    0.69
  -2   5  -9 1199.72   47.55
  -2   5  -9 1233.95   47.63
  -2   5 -10  146.63    7.01
  -2   5 -10  127.60    6.89
  -2   5 -11  199.34    8.96
  -2   5 -12    3.39    0.78
  -2   5 -12    3.54    0.64
  -2   5 -13    9.34    0.77
  -2   5 -13   17.24    1.33
   2  -4 -14   89.53    3.69
  -2   4  13    3.72    0.63
  -2   4  12    0.67    0.50
   2  -4 -12    0.63    0.60
  -2   4  11   46.93    3.18
   2  -4 -11   38.30    3.31
  -2   4  11   45.28    3.08
   2  -4 -10  154.36   12.51
  -2   4  10  192.49    8.83
  -2   4  10  162.48   13.89
  -2   4  10  186.86    8.81
   2  -4  -9    0.71    0.99
  -2   4   9    0.87    1.48
   2  -4  -9    0.86    0.85
  -2   4   9    0.31    0.57
  -2   4   8  351.78   15.03
  -2   4   8  355.23   14.95
  -2   4   8  350.78   21.80
  -2   4   7  421.64   23.41
  -2   4   7  389.55   16.33
  -2   4   6   11.51    3.09
  -2   4   5   -0.37    0.52
  -2   4   5    6.49    2.18
  -2   4   4   19.22    2.82
  -2   4   3   53.14    4.25
  -2   4   3   65.77    5.93
  -2   4   2  134.14    7.85
  -2   4   2  118.60    8.39
  -2   4   1   47.42    4.27
  -2   4   1   38.68    4.06
  -2   4   0    2.07    0.93
  -2   4   0    4.50    1.41
  -2   4  -1   14.33    2.04
  -2   4  -1   13.63    2.48
  -2   4  -2  127.87    6.73
  -2   4  -3 4161.10  161.30
  -2   4  -4  360.51   17.41
  -2   4  -4  337.47   18.85
  -2   4  -5   18.12    2.74
  -2   4  -5   18.66    3.66
  -2   4  -6   50.87    6.29
  -2   4  -7   20.25    1.79
  -2   4  -7   23.99    4.36
  -2   4  -7   24.05    1.87
  -2   4  -8  459.95   18.35
  -2   4  -8  407.04   17.63
  -2   4  -8  429.13   23.89
  -2   4  -8  454.68   18.28
  -2   4  -9  465.45   19.60
  -2   4  -9  468.50   19.52
  -2   4 -10   49.70    3.59
  -2   4 -10   53.79    3.57
  -2   4 -11    0.53    0.53
  -2   4 -12    8.54    1.20
  -2   4 -12    6.80    0.94
  -2   4 -13   21.16    1.87
  -2   4 -13   21.32    1.84
  -2   4 -13   16.71    1.33
  -2   4 -14   20.83    1.42
  -2   4 -14   20.31    1.38
   2  -3 -14   66.30    2.94
  -2   3  14   79.07    3.40
  -2   3  13   48.01    2.77
  -2   3  13   39.79    2.29
  -2   3  12    0.54    0.40
  -2   3  11   15.95    1.69
  -2   3  10   24.02    2.19
   2  -3 -10   20.73    1.83
  -2   3  10   25.92    4.85
   2  -3 -10   16.54    4.34
   2  -3  -9 1150.37   54.64
   2  -3  -9 1153.77   51.10
  -2   3   9 1103.01   52.70
  -2   3   9 1180.00   45.43
   2  -3  -9 1163.91   44.88
   2  -3  -8 1249.40   51.70
  -2   3   8 1134.76   45.01
  -2   3   8 1247.18   53.29
  -2   3   8 1152.38   45.02
  -2   3   7   40.08    5.63
  -2   3   7   35.91    2.53
  -2   3   6   85.20    7.70
  -2   3   6   70.23    3.82
  -2   3   5  621.95   26.99
  -2   3   5  635.45   29.80
  -2   3   4  354.01   16.33
  -2   3   4  322.86   17.52
  -2   3   3  218.45   11.32
  -2   3   3  211.98    9.96
  -2   3   2  309.06   15.92
  -2   3   2  344.01   14.92
  -2   3   1  155.79    8.84
  -2   3   1  153.88    8.41
  -2   3   0   88.67    5.70
  -2   3   0   96.20    6.18
  -2   3  -1    8.04    1.30
  -2   3  -2  877.26   34.58
  -2   3  -2  926.27   37.61
  -2   3  -3   12.95    2.05
   2  -3   3   12.46    1.23
  -2   3  -3   12.67    2.40
  -2   3  -4  720.69   30.69
  -2   3  -4  735.92   32.46
  -2   3  -5   95.86    6.36
  -2   3  -5  102.02    8.03
  -2   3  -6  198.10   12.87
  -2   3  -7    0.43    0.26
  -2   3  -7    0.40    0.33
  -2   3  -8  285.55   12.17
  -2   3  -8  279.36   11.30
  -2   3  -8  278.03   12.23
  -2   3  -8  252.27   16.41
  -2   3  -9 1306.82   53.51
  -2   3  -9 1393.09   52.44
  -2   3  -9 1421.02   53.45
  -2   3 -10  109.78    5.93
  -2   3 -10  103.65    5.57
  -2   3 -10  103.27    4.85
  -2   3 -11  214.71    9.71
  -2   3 -11  218.92    9.06
   2  -3  12  160.74    7.47
  -2   3 -12  152.38    7.41
  -2   3 -13   27.63    1.91
  -2   3 -13   34.02    2.52
  -2   3 -14   14.41    1.29
  -2   3 -14   13.72    1.37
  -2   2  14   28.20    1.72
  -2   2  13    0.42    0.46
   2  -2 -13    0.86    0.44
  -2   2  12    9.58    1.34
   2  -2 -12    9.05    1.08
  -2   2  12    6.98    0.97
   2  -2 -12    9.08    1.05
  -2   2  11   18.25    1.90
  -2   2  11   16.53    1.66
   2  -2 -11   15.67    1.51
  -2   2  10    3.15    0.82
   2  -2 -10    3.03    0.74
   2  -2 -10    1.97    1.95
   2  -2  -9    1.98    1.70
  -2   2   9    0.71    0.54
  -2   2   9   -0.75    1.28
   2  -2  -9    0.32    0.45
   2  -2  -9   -0.53    0.74
  -2   2   8   18.35    3.93
   2  -2  -8   16.89    1.49
   2  -2  -8   13.68    3.00
  -2   2   7   97.30    5.04
  -2   2   7  113.60    9.41
  -2   2   7  102.96    5.12
  -2   2   6   32.06    4.56
  -2   2   5  103.45    8.06
  -2   2   4  223.72   12.28
  -2   2   4  198.32   10.31
  -2   2   3   75.56    5.80
  -2   2   3   66.47    3.66
  -2   2   2  207.50   10.50
  -2   2   2  219.36    9.86
  -2   2   1   56.50    4.12
  -2   2   1   64.19    4.42
  -2   2   1   55.02    3.88
  -2   2   0   23.17    2.42
  -2   2   0   23.56    2.26
  -2   2   0   24.09    2.47
  -2   2  -1   54.46    3.35
  -2   2  -2  178.73    9.04
  -2   2  -2  172.95    7.43
  -2   2  -2  186.40    9.65
  -2   2  -3 1639.34   65.41
  -2   2  -3 1654.09   64.37
  -2   2  -4  253.45   13.35
  -2   2  -4  251.59   12.08
  -2   2  -5   56.96    5.28
  -2   2  -6  282.61   15.54
  -2   2  -7    8.93    2.22
  -2   2  -8  172.96    7.32
  -2   2  -8  173.01    7.62
  -2   2  -8  179.31    8.12
  -2   2  -9   11.49    1.39
  -2   2  -9   11.69    1.52
  -2   2  -9   10.06    1.05
  -2   2 -10   16.55    1.77
  -2   2 -10   21.07    1.55
  -2   2 -11   43.13    2.51
  -2   2 -12   22.83    2.10
  -2   2 -12   28.10    1.78
  -2   2 -13   -0.16    0.69
  -2   2 -14   13.82    1.35
   2  -2  14   10.63    1.03
  -2   2 -14   10.93    1.38
  -2   2 -15   10.36    0.92
  -2   1  14   21.46    1.40
  -2   1  14   21.36    1.53
  -2   1  13   20.43    1.67
   2  -1 -13   18.61    1.18
  -2   1  12    7.54    1.20
   2  -1 -12    7.16    0.97
  -2   1  11    9.54    1.39
   2  -1 -11    6.53    1.03
  -2   1  11    8.02    1.10
   2  -1 -11    7.86    1.07
  -2   1  10    0.13    0.45
   2  -1 -10    2.06    1.76
   2  -1 -10   -0.11    0.45
  -2   1  10    0.16    0.56
  -2   1  10   -0.86    1.71
  -2   1   9   -0.71    0.99
  -2   1   9    0.76    0.74
  -2   1   9    0.13    0.40
   2  -1  -9   -1.03    1.44
   2  -1  -9    0.21    0.43
  -2   1   8  272.46   16.56
  -2   1   8  258.41   11.01
   2  -1  -8  254.42   10.68
   2  -1  -7   29.12    3.79
   2  -1  -7   30.92    1.99
  -2   1   7   26.19    4.39
  -2   1   6   -0.51    1.01
  -2   1   5    0.43    0.86
  -2   1   4   20.68    2.95
  -2   1   3    0.30    0.51
  -2   1   3    0.15    0.37
  -2   1   2 1198.58   46.57
  -2   1   2 1187.34   46.89
  -2   1   1    8.90    1.27
  -2   1   1    7.33    1.17
  -2   1   1    5.27    1.12
  -2   1   0 2746.74  104.83
  -2   1   0 2664.25  105.06
  -2   1   0 2790.02  104.96
  -2   1   0 2832.17  105.09
  -2   1  -1 3203.00  121.73
  -2   1  -1 3329.30  122.47
  -2   1  -2 1959.27   75.63
  -2   1  -2 1955.21   74.81
  -2   1  -2 1940.21   75.07
  -2   1  -3  132.70    7.51
  -2   1  -3  122.88    6.47
  -2   1  -3  123.44    6.67
  -2   1  -4  186.44   10.27
  -2   1  -4  194.70   10.90
  -2   1  -5    1.00    0.87
  -2   1  -5    2.07    1.08
  -2   1  -6   37.44    4.24
  -2   1  -6   46.11    5.23
  -2   1  -7   -0.43    0.60
  -2   1  -7    0.60    1.03
  -2   1  -8  229.18    9.44
  -2   1  -8  223.74   13.32
  -2   1  -8  245.79   16.04
  -2   1  -9   30.23    5.32
  -2   1  -9   23.36    1.65
  -2   1 -10    3.30    0.66
  -2   1 -11    0.09    0.37
  -2   1 -11    0.92    0.59
  -2   1 -12    6.05    0.82
  -2   1 -13   10.91    1.00
  -2   1 -13    9.86    1.50
  -2   1 -13    8.99    1.56
  -2   1 -14   90.69    4.81
  -2   1 -14  104.51    5.28
  -2   1 -15   89.77    4.27
  -2   0  14    0.41    0.32
  -2   0  14    0.28    0.23
  -2   0  13   22.79    1.98
  -2   0  13   22.58    1.74
  -2   0  12   54.68    3.41
  -2   0  11    0.79    0.66
   2   0 -11    1.50    0.54
   2   0 -11    1.26    0.55
   2   0 -10    1.05    1.80
  -2   0  10    3.44    1.90
  -2   0  10    2.80    0.96
   2   0 -10    3.76    0.80
   2   0 -10    3.28    0.80
  -2   0  10    3.25    0.75
   2   0  -9    1.05    1.47
  -2   0   9    0.82    0.81
   2   0  -9    0.75    0.46
  -2   0   9    0.94    0.64
  -2   0   9    0.38    0.46
   2   0  -8   20.28    1.60
  -2   0   8   15.43    1.59
  -2   0   8   18.11    1.80
   2   0  -8   17.75    4.51
  -2   0   7  254.67   11.00
  -2   0   7  262.62   15.71
   2   0  -7  248.01   10.74
  -2   0   7  288.38   11.34
  -2   0   6    1.47    1.09
   2   0  -6    6.14    1.45
  -2   0   5  346.29   17.78
  -2   0   4  411.64   17.27
  -2   0   4  433.44   19.93
  -2   0   3   24.77    2.15
  -2   0   3   31.93    3.25
  -2   0   2   54.56    3.65
  -2   0   2   66.54    4.59
  -2   0   1  597.25   24.28
  -2   0   0   53.57    3.59
  -2   0   0   57.93    3.49
  -2   0   0   54.52    3.70
  -2   0   0   52.85    3.55
  -2   0  -1 6250.66  234.09
  -2   0  -2 4581.82  175.53
  -2   0  -2 4758.27  176.28
  -2   0  -3  633.35   26.70
  -2   0  -3  687.99   27.91
  -2   0  -3  690.87   27.16
  -2   0  -4  190.16    9.22
  -2   0  -4  205.79   11.02
  -2   0  -4  200.76   10.59
  -2   0  -4  226.39   10.36
   2   0   5  235.77   10.52
  -2   0  -5  266.91   13.84
  -2   0  -5  268.89   13.24
  -2   0  -5  279.03   12.88
  -2   0  -5  268.26   11.17
  -2   0  -6  147.62    9.21
  -2   0  -6  155.47   10.26
  -2   0  -6  152.90    9.06
  -2   0  -7  216.10   12.75
  -2   0  -7  257.14   13.49
  -2   0  -7  246.85   14.82
  -2   0  -8    1.82    1.19
  -2   0  -8    2.66    1.61
  -2   0  -9   48.52    5.49
  -2   0  -9   35.24    5.71
  -2   0  -9   44.48    2.55
   2   0  10   80.69    4.29
  -2   0 -10   83.36    9.52
   2   0  11    2.13    0.62
  -2   0 -11    1.73    0.56
  -2   0 -12    5.85    1.29
  -2   0 -12    4.88    0.81
  -2   0 -13   56.54    3.78
  -2   0 -13   59.04    3.07
  -2   0 -13   59.51    4.17
  -2   0 -14   14.26    1.47
  -2   0 -14   17.01    1.80
  -2   0 -14   15.18    1.14
  -2   0 -15    6.52    0.90
   2   0  15    8.98    0.94
   2   1 -13    6.60    0.79
  -2  -1  13    7.28    0.88
  -2  -1  12    5.40    0.97
  -2  -1  11  109.57    5.82
   2   1 -11  109.36    5.33
  -2  -1  10    5.97    2.53
  -2  -1  10    3.46    1.00
   2   1 -10    4.17    2.73
   2   1 -10    2.71    0.75
   2   1 -10    4.63    0.88
  -2  -1   9   16.15    1.82
   2   1  -9   14.42    1.47
   2   1  -9   19.88    1.75
  -2  -1   8    1.86    0.71
   2   1  -8    1.56    0.52
   2   1  -7  105.04    4.81
  -2  -1   7  107.38    5.27
  -2  -1   7   90.36    8.66
  -2  -1   7   94.29    4.88
  -2  -1   6  333.74   18.43
   2   1  -5  437.06   18.44
   2   1  -4  952.47   37.19
  -2  -1   4  943.41   37.06
  -2  -1   3    3.82    0.87
  -2  -1   3    4.47    1.32
  -2  -1   2  129.98    6.91
  -2  -1   2  141.10    7.82
  -2  -1   1  473.08   19.90
  -2  -1   0 3088.42  117.42
  -2  -1  -1 4630.72  177.22
  -2  -1  -1 4745.18  176.82
  -2  -1  -2 1201.57   46.45
  -2  -1  -2 1175.83   45.84
  -2  -1  -2 1177.63   46.41
  -2  -1  -3 1329.59   51.86
  -2  -1  -4    0.52    0.63
  -2  -1  -4    0.17    0.47
  -2  -1  -5   17.39    2.60
  -2  -1  -5   15.28    1.73
  -2  -1  -5   15.96    2.28
  -2  -1  -6   74.21    6.23
  -2  -1  -6   70.89    3.93
  -2  -1  -6   71.75    5.61
   2   1   6   69.11    4.72
  -2  -1  -7  175.60   10.57
  -2  -1  -7  166.81   11.31
  -2  -1  -8   75.37    6.73
  -2  -1  -8   87.84    8.01
  -2  -1  -9    6.52    2.10
  -2  -1  -9    7.28    2.61
  -2  -1  -9    8.38    0.93
   2   1  10  194.83    8.86
  -2  -1 -10  183.34   14.68
  -2  -1 -10  200.89    8.56
   2   1  11   42.85    2.85
  -2  -1 -11   41.44    2.57
  -2  -1 -12    4.06    0.74
  -2  -1 -12    1.91    0.83
   2   1  12    2.80    0.74
  -2  -1 -12    3.53    1.20
  -2  -1 -13   48.62    2.67
  -2  -1 -13   46.20    3.16
   2   1  13   45.72    2.84
  -2  -1 -13   45.34    3.57
  -2  -1 -14    1.41    0.44
  -2  -1 -14    2.23    0.60
  -2  -1 -14    1.95    0.76
  -2  -1 -15    1.43    0.50
  -2  -1 -15    1.79    0.35
  -2  -2  13    2.03    0.63
   2   2 -13    2.33    0.54
  -2  -2  13    2.86    0.51
  -2  -2  12    9.12    1.12
  -2  -2  12   10.43    1.48
  -2  -2  11   21.12    1.96
  -2  -2  11   18.86    2.15
   2   2 -11   17.36    1.56
  -2  -2  10   26.78    2.37
   2   2 -10   25.98    2.05
   2   2  -9   11.39    1.36
   2   2  -9   14.27    1.42
  -2  -2   9   11.66    3.43
  -2  -2   9   14.47    1.71
   2   2  -9   12.31    3.96
   2   2  -8   11.34    1.31
   2   2  -8   11.75    1.23
  -2  -2   8   10.03    3.17
  -2  -2   8   12.00    1.51
   2   2  -8    5.90    2.78
   2   2  -7    3.67    0.74
   2   2  -7    3.90    0.67
  -2  -2   7    6.07    2.31
   2   2  -7    5.37    2.34
  -2  -2   7    5.04    0.95
   2   2  -6   96.02    4.47
  -2  -2   6  108.00    8.79
  -2  -2   6   98.69    4.92
   2   2  -6   93.44    4.63
  -2  -2   5    3.40    1.45
  -2  -2   4  173.57   10.57
  -2  -2   4  162.18    8.26
  -2  -2   3   20.46    2.99
  -2  -2   3   17.21    2.08
  -2  -2   2  343.56   16.54
  -2  -2   2  346.08   15.43
  -2  -2   1 1059.61   43.78
  -2  -2   1 1102.53   43.18
  -2  -2   0 5321.51  201.16
  -2  -2  -1 9693.59  362.25
  -2  -2  -1 9622.94  360.56
  -2  -2  -2 1624.61   60.66
  -2  -2  -2 1504.22   61.55
  -2  -2  -3  102.51    5.83
  -2  -2  -3   96.03    6.49
  -2  -2  -3  106.36    6.14
  -2  -2  -4  144.56    7.76
  -2  -2  -5  372.15   17.64
  -2  -2  -5  473.97   19.26
  -2  -2  -6  336.20   16.34
  -2  -2  -6  324.45   14.37
  -2  -2  -6  307.91   16.14
  -2  -2  -7    0.42    1.16
   2   2   7    0.67    0.66
  -2  -2  -7    0.46    0.91
  -2  -2  -8   33.83    4.40
  -2  -2  -8   25.94    4.28
   2   2   8   30.45    3.59
  -2  -2  -9   10.95    1.05
  -2  -2  -9    9.66    2.66
  -2  -2  -9   11.39    2.91
  -2  -2 -10    0.15    0.50
  -2  -2 -10    0.64    0.89
  -2  -2 -10    0.34    0.31
  -2  -2 -11    0.16    0.57
  -2  -2 -11   -0.21    0.63
  -2  -2 -11   -0.68    1.16
   2   2  11    0.13    0.46
  -2  -2 -11    0.09    0.33
  -2  -2 -12    3.37    0.67
  -2  -2 -12    3.78    1.15
   2   2  12    4.42    0.93
  -2  -2 -13   47.75    3.46
   2   2  13   41.94    2.80
  -2  -2 -13   42.52    2.53
  -2  -2 -14   28.81    2.38
  -2  -2 -14   28.69    1.77
   2   2  14   26.44    1.91
  -2  -2 -15   22.49    1.32
  -2  -3  13    2.01    0.51
  -2  -3  12    2.66    0.78
  -2  -3  12    3.08    0.61
  -2  -3  11   38.04    3.00
  -2  -3  11   35.73    2.54
   2   3 -10  104.13    5.30
  -2  -3  10  111.36    6.31
  -2  -3  10  110.33    5.72
  -2  -3   9    4.85    1.10
  -2  -3   9    5.06    1.29
   2   3  -9    7.06    1.08
   2   3  -9    6.85    2.74
   2   3  -8   69.51    8.86
  -2  -3   8   70.01    8.10
   2   3  -8   72.26    4.10
  -2  -3   8   79.37    4.49
   2   3  -7  234.99   16.55
  -2  -3   7  202.60    9.46
  -2  -3   7  203.40   14.46
   2   3  -7  212.83    9.22
   2   3  -6   10.13    3.00
   2   3  -6    8.94    1.06
   2   3  -6    7.35    0.88
  -2  -3   6    7.71    1.11
  -2  -3   6   10.84    2.76
   2   3  -5    0.67    0.94
  -2  -3   5    2.24    1.36
   2   3  -5    1.89    0.98
  -2  -3   4  368.65   18.39
  -2  -3   4  323.58   15.41
  -2  -3   3  102.59    7.61
  -2  -3   3  101.13    6.41
  -2  -3   2  225.57   11.54
  -2  -3   1    3.28    1.15
  -2  -3   0  460.27   20.55
  -2  -3  -1  830.02   34.89
  -2  -3  -1  852.79   32.94
  -2  -3  -2    3.79    0.92
  -2  -3  -3  196.06    9.79
  -2  -3  -4   73.64    5.34
  -2  -3  -4   74.37    5.27
  -2  -3  -5  382.71   17.73
  -2  -3  -5  394.67   18.38
  -2  -3  -6   72.17    5.20
  -2  -3  -6   71.93    5.61
  -2  -3  -7    0.22    0.38
  -2  -3  -7    1.23    1.07
  -2  -3  -7    1.79    1.33
  -2  -3  -8    7.59    2.19
   2   3   8    5.55    1.72
  -2  -3  -8    4.18    1.65
  -2  -3  -9   62.30    6.75
  -2  -3  -9   69.87    4.32
  -2  -3  -9   70.81    7.13
   2   3   9   62.11    3.53
  -2  -3  -9   65.56    3.30
  -2  -3 -10   49.46    3.74
  -2  -3 -10   52.96    3.60
  -2  -3 -10   54.18    6.54
   2   3  10   52.30    3.12
  -2  -3 -10   54.20    2.92
  -2  -3 -11   43.71    3.37
  -2  -3 -11   35.84    2.79
  -2  -3 -11   31.09    5.06
  -2  -3 -11   34.87    2.25
   2   3  11   32.99    2.36
   2   3  12   62.53    3.69
  -2  -3 -12   55.96    3.13
  -2  -3 -12   59.53    4.15
   2   3  13   11.34    1.35
  -2  -3 -13   10.75    1.54
   2   3  14    2.31    0.60
  -2  -3 -14    1.27    0.45
  -2  -3 -14    1.47    0.63
   2   3  15    0.55    0.29
  -2  -3 -15    0.27    0.25
  -2  -3 -15    0.62    0.30
  -2  -4  12    3.69    0.51
  -2  -4  12    4.24    0.79
  -2  -4  11   11.98    1.21
  -2  -4  11   10.13    1.45
  -2  -4  10   22.41    1.97
  -2  -4  10   24.69    2.47
   2   4 -10   23.58    1.84
  -2  -4   9    1.15    0.59
  -2  -4   9   -0.20    0.72
   2   4  -9    0.84    0.49
  -2  -4   8    0.74    0.60
  -2  -4   8    0.80    0.74
   2   4  -8    2.72    1.79
   2   4  -8    1.11    0.59
  -2  -4   7  270.84   12.17
  -2  -4   7  286.02   12.82
   2   4  -7  297.75   19.14
   2   4  -7  281.57   11.97
  -2  -4   6  695.95   27.30
   2   4  -6  696.27   27.02
  -2  -4   6  654.40   27.71
   2   4  -6  695.80   34.47
  -2  -4   5  351.42   14.90
   2   4  -5  362.23   14.67
  -2  -4   5  353.69   15.29
   2   4  -5  378.09   20.80
   2   4  -5  378.91   18.51
  -2  -4   4  138.58    8.62
   2   4  -4  142.25    8.98
   2   4  -4  157.18   10.85
   2   4  -3  256.71   14.38
  -2  -4   3  253.05   13.41
  -2  -4   2    0.72    0.87
  -2  -4   1  865.95   36.85
  -2  -4   0    3.44    0.50
  -2  -4   0    6.00    1.51
  -2  -4  -1 1385.54   54.01
  -2  -4  -1 1440.81   56.76
  -2  -4  -2    3.68    1.00
  -2  -4  -2    2.47    1.26
  -2  -4  -3  656.39   27.59
  -2  -4  -3  648.67   29.18
  -2  -4  -4  134.52    8.23
  -2  -4  -5  149.41    9.14
  -2  -4  -5  146.00    9.19
  -2  -4  -6  605.24   26.68
  -2  -4  -6  594.28   27.58
  -2  -4  -7  319.24   15.38
   2   4   7  294.15   15.43
   2   4   8    9.12    1.13
   2   4   8    6.38    2.09
   2   4   9    0.59    0.83
  -2  -4  -9    2.24    0.80
  -2  -4  -9    0.64    0.89
  -2  -4  -9    2.87    0.89
   2   4   9    1.72    0.59
  -2  -4  -9    1.89    0.46
  -2  -4 -10    0.94    0.67
  -2  -4 -10    0.70    1.20
  -2  -4 -10    1.06    0.65
   2   4  10    0.24    0.43
  -2  -4 -10    0.16    0.32
  -2  -4 -11  415.71   17.20
  -2  -4 -11  393.10   22.66
  -2  -4 -11  368.80   16.73
   2   4  11  387.12   16.17
  -2  -4 -11  400.60   15.79
  -2  -4 -12  161.74    8.02
   2   4  12  157.98    7.25
  -2  -4 -12  156.34    7.70
   2   4  13   81.07    4.42
   2   4  14    3.42    0.72
   2   4  15   21.97    1.42
  -2  -5  12  166.63    6.95
  -2  -5  11   28.03    1.74
  -2  -5  11   34.29    2.30
  -2  -5  10    0.88    0.46
  -2  -5  10    1.24    0.74
  -2  -5   9   -0.37    0.65
  -2  -5   9    0.50    0.53
   2   5  -9    0.11    0.43
  -2  -5   8   58.84    3.97
   2   5  -8   52.49    3.23
  -2  -5   8   48.08    3.24
  -2  -5   7  115.76    6.61
   2   5  -7  113.24    5.82
  -2  -5   7  125.16    6.13
   2   5  -7  130.64    6.07
  -2  -5   6  421.68   18.09
  -2  -5   6  403.73   17.39
   2   5  -6  437.98   17.29
   2   5  -6  401.04   23.25
   2   5  -6  425.27   17.28
  -2  -5   5   28.52    2.21
  -2  -5   5   24.10    2.32
   2   5  -5   29.23    4.54
   2   5  -5   22.96    3.90
   2   5  -5   27.15    2.06
  -2  -5   4   61.53    3.50
   2   5  -4   58.10    5.59
  -2  -5   4   57.15    5.52
  -2  -5   4   56.85    3.73
   2   5  -4   63.70    3.40
   2   5  -4   50.86    5.78
   2   5  -3   -0.48    0.67
   2   5  -3    1.25    0.92
  -2  -5   3    0.46    0.78
  -2  -5   2    5.62    1.80
   2   5  -2    5.28    1.42
  -2  -5   1    6.77    1.84
   2   5  -1    7.17    1.33
  -2  -5   0   50.06    4.99
  -2  -5  -1  196.41   11.72
  -2  -5  -1  193.52    9.22
  -2  -5  -2    5.75    1.76
  -2  -5  -3   23.42    3.60
  -2  -5  -4  166.26    9.98
  -2  -5  -5 1370.65   56.53
   2   5   6   18.38    3.33
  -2  -5  -6   18.15    3.03
  -2  -5  -7    3.79    1.78
   2   5   7    2.66    1.32
  -2  -5  -7    2.97    1.26
  -2  -5  -8    4.91    2.10
  -2  -5  -8    2.92    0.89
   2   5   8    2.24    0.67
  -2  -5  -9    1.54    0.45
   2   5   9    1.40    1.20
  -2  -5  -9    1.55    0.68
   2   5   9    1.26    0.61
  -2  -5  -9   -0.18    0.55
  -2  -5 -10  245.43   10.35
  -2  -5 -10  268.85   11.70
   2   5  10  253.96   10.98
  -2  -5 -10  233.49   11.54
  -2  -5 -10  279.80   17.28
   2   5  11   18.08    1.71
  -2  -5 -11   15.62    1.36
  -2  -5 -11   15.58    3.72
  -2  -5 -11   18.00    2.06
   2   5  12   -0.35    0.54
  -2  -5 -12    0.65    0.62
   2   5  13    2.41    0.63
   2   5  13    3.15    0.76
  -2  -5 -14    0.79    0.35
   2   5  14    0.65    0.41
  -2  -5 -15    0.24    0.22
   2   5  15   -0.05    0.25
  -2  -6  11    6.03    0.74
  -2  -6  10   11.86    1.35
   2   6  -9   72.64    3.81
  -2  -6   9   67.29    3.70
  -2  -6   9   71.31    4.24
  -2  -6   8   45.27    3.33
  -2  -6   8   46.67    2.91
   2   6  -8   39.45    2.72
   2   6  -8   42.74    2.85
  -2  -6   7  657.58   33.98
   2   6  -7  708.34   26.74
  -2  -6   7  629.42   27.46
   2   6  -7  660.11   26.83
  -2  -6   7  666.02   26.91
   2   6  -7  707.95   26.99
  -2  -6   6  178.84   13.92
   2   6  -6  182.87    8.44
   2   6  -6  180.78    8.43
  -2  -6   6  178.91    8.99
   2   6  -6  191.25    8.35
  -2  -6   6  183.36    8.49
   2   6  -5   39.90    5.56
  -2  -6   5   40.23    5.81
   2   6  -5   34.37    2.55
  -2  -6   5   36.69    2.97
  -2  -6   5   37.33    2.64
  -2  -6   4    4.27    0.87
  -2  -6   4    4.72    1.08
  -2  -6   4    4.11    1.92
   2   6  -4    4.88    1.68
   2   6  -4    3.85    0.82
   2   6  -3    4.06    0.62
  -2  -6   3    3.68    1.83
  -2  -6   3    5.66    1.95
   2   6  -3    6.61    2.12
  -2  -6   3    5.39    0.88
  -2  -6   3    5.09    0.99
  -2  -6   2    2.67    0.62
  -2  -6   2    2.58    0.69
  -2  -6   2    3.30    1.54
   2   6  -2    1.76    1.30
  -2  -6   1   83.25    7.31
   2   6  -1   75.12    7.58
   2   6  -1   81.41    4.11
   2   6   0  266.09   16.41
  -2  -6   0  276.32   15.72
  -2  -6  -1  110.81    6.21
  -2  -6  -1  109.95    8.80
  -2  -6  -2   65.64    6.65
   2   6   3  124.26   10.15
  -2  -6  -3  134.37   10.10
   2   6   4  224.55   14.49
  -2  -6  -5    1.85    1.12
   2   6   5    0.60    1.02
  -2  -6  -6   45.33    5.49
   2   6   6   50.83    5.92
  -2  -6  -6   57.31    6.14
  -2  -6  -7    1.59    1.17
  -2  -6  -7    0.59    0.83
   2   6   7   -0.53    0.52
   2   6   8  152.00    7.36
  -2  -6  -8  156.82    7.99
  -2  -6  -8  172.74   12.31
  -2  -6  -9    6.44    1.34
  -2  -6  -9    6.43    2.46
   2   6   9    8.00    1.21
   2   6   9    7.92    2.84
  -2  -6 -10  430.36   18.25
   2   6  10  427.48   17.49
   2   6  10  440.48   24.24
  -2  -6 -10  412.33   16.68
   2   6  11  216.80    9.62
  -2  -6 -11  208.09   10.19
  -2  -6 -12    5.40    1.12
   2   6  12    6.55    1.03
   2   6  13   45.45    2.85
  -2  -6 -13   42.71    2.35
   2   6  13   45.84    2.69
   2   6  14    0.50    0.28
   2   6  14    0.33    0.34
  -2  -6 -14    0.37    0.27
   2   7 -10   26.51    1.72
  -2  -7  10   26.46    1.70
  -2  -7   9   43.34    2.76
   2   7  -8    8.24    1.08
  -2  -7   8    6.77    1.15
   2   7  -8    7.07    0.91
   2   7  -8    5.77    0.92
   2   7  -7    2.78    0.78
   2   7  -7    1.76    0.66
   2   7  -7    3.19    0.74
  -2  -7   7    2.77    0.87
  -2  -7   6   62.62    7.53
   2   7  -6   55.55    3.59
   2   7  -6   60.74    3.67
  -2  -7   6   63.17    4.06
   2   7  -6   56.04    3.49
  -2  -7   6   62.27    3.63
  -2  -7   5   86.65    4.55
  -2  -7   5   76.73    4.80
   2   7  -5   77.41    4.39
  -2  -7   5   84.58    9.02
   2   7  -5   86.12    4.61
  -2  -7   4   17.00    1.90
   2   7  -4   11.96    3.35
  -2  -7   4    9.06    2.84
   2   7  -4   14.91    1.62
   2   7  -3    1.78    0.47
  -2  -7   3    2.98    0.82
   2   7  -3    1.87    1.23
  -2  -7   3    5.32    1.97
  -2  -7   3    6.37    2.42
  -2  -7   2    6.56    2.28
  -2  -7   2   12.92    1.54
   2   7  -2    9.91    1.04
  -2  -7   2    9.29    1.18
  -2  -7   2    8.09    2.52
  -2  -7   1   42.96    3.03
   2   7  -1   49.21    2.69
  -2  -7   1   45.17    5.75
   2   7  -1   53.72    6.53
   2   7  -1   49.59    3.02
   2   7   0    0.71    1.22
  -2  -7   0   -0.62    0.86
   2   7   0    0.55    0.44
   2   7   0    0.08    0.33
  -2  -7   0    0.73    0.51
  -2  -7  -1    2.51    1.76
  -2  -7  -1    3.68    0.82
   2   7   1    4.38    0.83
   2   7   1    3.85    0.66
   2   7   2   29.42    1.96
  -2  -7  -2   25.90    4.44
   2   7   2   34.08    5.34
  -2  -7  -2   29.76    2.26
  -2  -7  -2   29.37    3.26
   2   7   2   32.60    2.26
   2   7   3   32.82    2.10
  -2  -7  -3   26.08    4.56
   2   7   3   33.24    5.35
  -2  -7  -3   36.78    2.50
  -2  -7  -3   34.58    3.97
   2   7   3   34.32    2.37
  -2  -7  -4    1.76    1.07
   2   7   4   -0.71    0.99
   2   7   4    0.56    0.36
   2   7   5  131.88   10.79
  -2  -7  -5  126.65    6.59
  -2  -7  -5  117.86    9.28
   2   7   5  128.73    5.75
  -2  -7  -6   14.24    3.06
  -2  -7  -6    9.30    2.82
   2   7   6   14.98    1.21
  -2  -7  -6   10.88    1.55
  -2  -7  -6    9.28    1.22
   2   7   6   13.86    3.29
  -2  -7  -7   41.79    5.55
  -2  -7  -7   37.70    3.08
  -2  -7  -7   43.66    5.69
  -2  -7  -7   32.84    2.44
   2   7   8  124.59    6.45
  -2  -7  -8  134.61    7.12
  -2  -7  -8  133.62   10.93
   2   7   9    1.57    0.71
  -2  -7  -9    1.46    1.44
   2   7   9    1.73    1.48
   2   7  10    0.14    0.55
  -2  -7 -10    0.39    0.67
  -2  -7 -10   -0.74    1.26
   2   7  10    0.81    0.80
   2   7  11   37.90    2.73
  -2  -7 -11   41.29    3.19
   2   7  12   24.14    1.94
  -2  -7 -12   22.58    2.16
   2   7  13    1.55    0.54
   2   7  13    2.37    0.64
  -2  -7 -13    2.82    0.74
   2   7  14    5.45    0.72
   2   7  14    4.55    0.55
   2   8  -9   63.12    3.07
  -2  -8   9   51.94    2.69
  -2  -8   8   22.43    1.71
   2   8  -8   21.34    1.54
   2   8  -8   21.13    1.44
  -2  -8   7   53.07    3.29
   2   8  -7   54.40    3.05
   2   8  -7   56.29    3.21
   2   8  -7   47.09    3.02
   2   8  -6   28.94    2.32
  -2  -8   6   27.29    2.37
   2   8  -6   30.23    2.10
   2   8  -6   33.87    2.36
   2   8  -6   30.39    2.34
   2   8  -5   20.96    1.90
   2   8  -5   16.79    1.78
  -2  -8   5   18.64    1.95
   2   8  -4    2.88    0.89
   2   8  -4    1.62    1.60
  -2  -8   4    0.79    1.11
  -2  -8   4    1.65    0.80
  -2  -8   3    7.20    1.19
   2   8  -3    6.55    0.87
   2   8  -3    4.99    2.48
   2   8  -3    8.65    2.65
  -2  -8   3    6.26    2.46
   2   8  -3   11.20    1.43
  -2  -8   2    0.30    0.44
   2   8  -2    0.09    0.35
  -2  -8   2   -0.76    1.06
   2   8  -2    0.73    1.02
  -2  -8   2   -0.76    0.75
  -2  -8   2    0.64    0.55
  -2  -8   1    8.95    1.27
   2   8  -1    6.98    0.97
  -2  -8   1    7.80    1.17
   2   8  -1   10.05    3.07
   2   8  -1   10.73    1.39
  -2  -8   1    7.36    2.54
   2   8   0    0.80    1.11
  -2  -8   0    1.45    1.24
  -2  -8   0    1.87    0.71
   2   8   0    1.57    0.62
   2   8   0    1.88    0.54
   2   8   1   42.52    2.56
  -2  -8  -1   40.01    5.82
   2   8   1   34.86    5.87
   2   8   1   40.40    2.81
  -2  -8  -1   41.69    2.87
  -2  -8  -2   57.92    3.45
   2   8   2   57.97    3.11
  -2  -8  -2   43.11    6.16
  -2  -8  -2   47.27    3.26
   2   8   2   51.40    6.98
   2   8   2   52.45    3.34
  -2  -8  -3  314.90   13.46
   2   8   3  304.24   19.65
   2   8   3  317.07   12.79
   2   8   3  294.89   13.15
   2   8   4   -0.80    1.12
   2   8   4    0.83    0.46
  -2  -8  -4    0.32    0.55
  -2  -8  -5   12.56    2.71
  -2  -8  -5    8.13    1.35
   2   8   5   11.63    3.27
   2   8   5   10.10    1.11
   2   8   6    6.62    2.42
  -2  -8  -6    4.58    2.15
  -2  -8  -6    4.68    1.93
  -2  -8  -6    8.67    1.42
  -2  -8  -6    5.86    1.01
   2   8   6    6.72    0.87
   2   8   7   12.30    1.16
   2   8   7    9.77    1.38
  -2  -8  -7   10.87    2.85
  -2  -8  -7    9.05    1.52
   2   8   7    6.12    2.26
  -2  -8  -7   12.41    1.41
  -2  -8  -7   11.51    3.20
  -2  -8  -8   12.95    3.19
   2   8   8   14.39    3.93
  -2  -8  -8   10.39    1.23
  -2  -8  -8   12.46    1.79
  -2  -8  -9    0.70    0.98
   2   8   9    2.72    1.79
   2   8   9    1.15    0.75
  -2  -8  -9    2.75    0.95
   2   8  10  101.85    5.36
   2   8  11    1.86    0.69
  -2  -8 -11    1.16    0.76
   2   8  12   13.23    1.35
  -2  -8 -12   12.34    1.50
  -2  -8 -13    0.09    0.41
   2   8  13    0.22    0.35
   2   8  14    1.83    0.40
   2   9  -9   34.52    1.74
   2   9  -8    3.74    0.69
   2   9  -7    0.07    0.33
   2   9  -7   -0.15    0.35
   2   9  -6   48.97    2.88
  -2  -9   6   41.65    2.77
   2   9  -6   47.51    2.91
   2   9  -6   45.58    2.59
   2   9  -5   66.98    3.77
   2   9  -5   62.51    3.74
  -2  -9   5   62.81    3.73
   2   9  -4  104.42    5.44
  -2  -9   4  105.98    5.56
   2   9  -4  106.23    5.52
   2   9  -3  219.81    9.88
  -2  -9   3  207.88    9.42
   2   9  -3  220.42    9.77
   2   9  -3  227.90   16.54
  -2  -9   3  227.48    9.91
   2   9  -3  207.95    9.08
  -2  -9   2    2.49    0.71
   2   9  -2    2.77    0.64
   2   9  -2    2.66    1.96
   2   9  -2    4.51    2.10
  -2  -9   2    0.79    1.11
  -2  -9   2    1.75    0.72
  -2  -9   1   17.37    1.82
   2   9  -1   18.01    1.88
   2   9  -1   19.93    1.65
  -2  -9   1   18.26    4.06
   2   9  -1   15.40    3.82
  -2  -9   1   22.48    4.70
  -2  -9   1   19.60    1.88
  -2  -9   0   14.77    1.70
   2   9   0   15.98    1.49
  -2  -9   0   10.25    3.17
   2   9   0   11.92    3.51
   2   9   0   16.22    1.74
  -2  -9   0   14.32    1.60
   2   9   1   17.79    1.57
  -2  -9  -1   13.43    3.71
  -2  -9  -1   15.93    1.67
   2   9   1   20.14    4.45
   2   9   1   14.42    1.67
   2   9   2   40.95    2.97
  -2  -9  -2   43.67    2.97
   2   9   3  455.08   26.61
   2   9   3  478.65   18.77
  -2  -9  -3  450.24   19.23
   2   9   4  344.32   20.86
  -2  -9  -4  319.25   13.67
   2   9   4  299.45   12.82
   2   9   5  133.05    6.03
  -2  -9  -5  117.30   11.43
   2   9   5  148.26   12.36
  -2  -9  -5  129.90    6.82
  -2  -9  -5  119.07    6.40
  -2  -9  -6   -0.14    0.52
  -2  -9  -6    0.55    0.95
  -2  -9  -6    0.82    1.41
  -2  -9  -6    1.48    0.87
   2   9   6    0.78    0.77
   2   9   6    0.13    0.48
   2   9   6    2.29    0.59
  -2  -9  -7    0.39    0.43
  -2  -9  -7    0.60    1.02
  -2  -9  -7    0.76    1.06
  -2  -9  -7   -0.19    0.56
   2   9   7    0.14    0.47
   2   9   7    0.36    0.37
   2   9   7    0.72    1.00
   2   9   8  182.20    8.43
  -2  -9  -8  178.60    8.94
  -2  -9  -9  145.25    7.47
   2   9  10   38.90    2.70
  -2  -9 -10   41.53    3.07
   2   9  11   12.61    1.35
   2   9  12   12.64    1.23
   2   9  13    0.12    0.31
  -2  -9 -13   -0.07    0.32
   2  10  -6    2.47    0.52
   2  10  -6    3.51    0.64
   2  10  -6    3.17    0.59
   2  10  -5    0.28    0.42
   2  10  -5    0.86    0.42
   2  10  -5    0.39    0.50
   2  10  -5    0.67    0.46
   2  10  -4   68.56    3.76
   2  10  -4   63.01    3.69
   2  10  -3  155.84    7.17
   2  10  -3  144.01    7.12
  -2 -10   2  248.63   10.67
   2  10  -2  243.61   10.28
  -2 -10   2  242.88   10.61
  -2 -10   1   25.77    2.14
  -2 -10   1   27.95    2.27
   2  10  -1   25.22    2.15
   2  10  -1   30.48    2.08
  -2 -10   0   28.82    2.28
  -2 -10   0   28.40    2.42
   2  10   0   29.31    2.43
   2  10   0   33.78    2.27
  -2 -10  -1   -0.90    1.77
   2  10   1    0.87    0.61
   2  10   1    1.17    0.75
   2  10   1    1.77    1.52
   2  10   1    3.50    2.28
  -2 -10  -1    0.45    0.63
  -2 -10  -2  303.51   13.26
  -2 -10  -2  298.81   20.28
   2  10   3   30.38    2.22
   2  10   3   34.15    2.33
   2  10   3   34.95    5.99
   2  10   4   48.51    3.12
   2  10   4   55.20    3.18
  -2 -10  -4   44.11    6.82
  -2 -10  -4   53.31    3.53
  -2 -10  -4   59.57    3.64
   2  10   4   47.98    7.12
   2  10   5   37.78    2.58
  -2 -10  -5   33.46    2.65
  -2 -10  -5   34.77    2.80
   2  10   5   38.82    2.48
   2  10   6   55.51    3.34
  -2 -10  -6   52.52    3.40
  -2 -10  -6   55.99    3.69
   2  10   6   52.34    3.04
   2  10   7   62.64    3.70
  -2 -10  -7   62.62    3.68
   2  10   7   63.69    3.39
  -2 -10  -7   67.43    4.13
   2  10   8    0.07    0.34
  -2 -10  -8   -0.32    0.63
   2  10   8   -0.24    0.59
  -2 -10  -9    5.42    1.11
   2  10   9    5.16    0.93
  -2 -10 -10   41.64    2.84
  -2 -10 -11   96.26    4.84
   2  10  12   16.18    1.23
  -2 -10 -12   17.49    1.34
   2  10  12   18.67    1.26
   2  11  -5    0.60    0.25
   2  11  -5    0.74    0.44
   2  11  -5    0.43    0.26
   2  11  -4   29.99    1.85
   2  11  -4   25.88    1.81
   2  11  -4   29.65    1.96
   2  11  -4   28.78    1.90
   2  11  -3   86.98    4.21
   2  11  -3   77.99    4.16
  -2 -11   2   83.17    4.11
   2  11  -1   -0.11    0.50
  -2 -11   1   -0.22    0.50
   2  11  -1    0.09    0.38
   2  11   0   25.93    2.00
  -2 -11   0   22.13    1.96
   2  11   0   24.05    1.83
   2  11   1    0.97    0.53
  -2 -11  -1    0.40    0.57
   2  11   1   -0.30    0.44
   2  11   2  147.96    6.60
  -2 -11  -2  136.14    6.88
  -2 -11  -3  198.24    9.07
   2  11   3  196.99    8.68
  -2 -11  -4   92.54    5.11
   2  11   4  103.96    4.94
  -2 -11  -5    0.12    0.41
  -2 -11  -5   -0.13    0.53
   2  11   5   -0.10    0.45
   2  11   6    2.73    0.64
  -2 -11  -6    1.87    0.69
  -2 -11  -6    2.44    0.70
   2  11   6    2.09    0.58
   2  11   7   40.49    2.50
  -2 -11  -7   38.59    2.70
  -2 -11  -7   39.79    2.52
   2  11   7   40.04    2.31
   2  11   8   17.53    1.48
   2  11   8   16.35    1.22
  -2 -11  -8   18.96    1.71
  -2 -11  -9  102.98    5.02
   2  11   9   99.59    4.75
  -2 -11 -10   32.86    2.16
   2  11  10   35.69    2.06
  -2 -11 -11   11.77    0.98
   2  11  11    9.79    0.86
   2  12  -4    2.97    0.43
   2  12  -3    8.43    0.82
   2  12  -3    9.26    0.82
   2  12  -2    0.07    0.39
   2  12  -2   -0.14    0.38
   2  12  -1  100.34    4.54
  -2 -12   1   92.19    4.37
   2  12   0   15.21    1.31
  -2 -12   0   12.99    1.27
   2  12   0   14.92    1.21
  -2 -12  -1   15.06    1.41
   2  12   1   14.18    1.26
  -2 -12  -2    9.11    1.17
  -2 -12  -3    0.53    0.51
   2  12   3    0.17    0.48
   2  12   4    2.47    0.60
  -2 -12  -5    0.57    0.48
   2  12   5    1.45    0.50
  -2 -12  -6    3.51    0.70
   2  12   6    3.32    0.59
   2  12   7   14.49    1.08
  -2 -12  -7   15.96    1.22
  -2 -12  -8   34.97    1.98
  -2 -12  -9    8.15    0.74
   2  13  -1    7.94    0.64
   2  13  -1    8.09    0.69
  -2 -13   0    0.87    0.25
   2  13   1   14.35    1.06
   2  13   1   11.33    0.90
  -2 -13  -1   12.67    0.98
   2  13   2   -0.05    0.29
  -2 -13  -2    0.06    0.32
   2  13   2    0.22    0.29
   2  13   3    4.45    0.60
  -2 -13  -3    4.04    0.64
   2  13   4    9.57    0.86
   2  13   5    5.37    0.61
  -2 -13  -5    6.86    0.72
   2  13   6   15.20    0.94
  -3  12   4    3.16    0.56
  -3  12   3    9.18    0.90
  -3  12   3    6.12    0.53
  -3  12   2   57.06    2.57
  -3  12   1    1.17    0.31
  -3  12   0   -0.07    0.30
  -3  12   0   -0.04    0.25
  -3  12  -1   37.51    1.84
  -3  12  -2    5.47    0.66
   3 -12   2    5.94    0.60
  -3  12  -2    4.84    0.48
  -3  12  -3    7.12    0.70
   3 -11  -8    1.54    0.28
  -3  11   7    0.09    0.21
  -3  11   6    1.02    0.41
  -3  11   6    1.23    0.29
  -3  11   5   22.36    1.65
  -3  11   5   20.66    1.34
  -3  11   4   53.19    3.02
  -3  11   4   50.48    2.61
  -3  11   3   45.30    2.80
  -3  11   3   45.77    2.46
  -3  11   2   40.69    2.53
  -3  11   2   40.07    2.30
  -3  11   1    0.76    0.52
  -3  11   1    1.29    0.58
  -3  11   1    0.60    0.40
  -3  11   0   89.77    4.33
  -3  11   0   94.52    4.67
  -3  11  -1    5.67    0.78
  -3  11  -1    4.15    0.81
  -3  11  -2   18.68    1.43
  -3  11  -3   19.75    1.42
  -3  11  -4   10.50    0.94
  -3  11  -5    8.70    0.94
  -3  11  -6    3.54    0.49
   3 -10  -9    0.59    0.26
   3 -10  -9    0.30    0.26
  -3  10   8    0.85    0.30
   3 -10  -8    0.81    0.41
  -3  10   7    0.75    0.35
  -3  10   7    0.30    0.34
   3 -10  -7    0.78    0.41
  -3  10   6   57.21    3.16
  -3  10   6   55.47    2.91
  -3  10   5   17.23    1.63
  -3  10   5   17.17    1.38
  -3  10   4    1.06    0.56
  -3  10   4    0.49    0.58
  -3  10   4    0.59    0.47
  -3  10   3    0.92    0.57
  -3  10   3    1.69    0.75
  -3  10   3    1.27    0.54
  -3  10   2   10.14    1.29
  -3  10   2    9.94    1.38
  -3  10   2   10.77    1.17
  -3  10   1    0.21    0.44
  -3  10   1    1.96    0.75
  -3  10   1    0.89    0.59
  -3  10   0  567.41   22.69
  -3  10   0  544.77   22.41
  -3  10   0  572.37   22.28
  -3  10  -1   29.54    2.29
  -3  10  -1   38.11    2.62
  -3  10  -1   33.69    2.45
  -3  10  -1   32.76    2.26
  -3  10  -2   25.06    1.97
  -3  10  -2   25.35    2.12
  -3  10  -2   30.01    2.07
  -3  10  -3    3.03    0.78
  -3  10  -3    3.07    0.73
  -3  10  -3    3.94    0.76
  -3  10  -4    9.63    1.28
  -3  10  -4   13.86    1.31
  -3  10  -4   13.79    1.43
  -3  10  -5   17.81    1.45
  -3  10  -5   17.58    1.58
  -3  10  -6  146.27    6.54
  -3  10  -6  146.07    6.62
  -3  10  -7    2.40    0.54
  -3  10  -7    1.63    0.46
  -3  10  -8   31.82    1.70
   3  -9 -11   52.02    2.40
   3  -9 -10   23.10    1.67
   3  -9 -10   26.01    1.46
  -3   9  10   24.26    1.57
  -3   9   9    2.05    0.54
   3  -9  -9    2.43    0.70
  -3   9   8   23.75    1.77
   3  -9  -8   18.31    1.86
   3  -9  -7    0.46    0.56
  -3   9   7    0.21    0.43
  -3   9   7   -0.09    0.37
   3  -9  -6    1.08    0.67
  -3   9   6    1.14    0.56
  -3   9   5    1.19    0.54
  -3   9   5    1.15    0.61
   3  -9  -5    0.88    0.52
  -3   9   4   75.63    4.27
  -3   9   4   71.53    3.70
  -3   9   4   75.30    4.11
  -3   9   3    3.37    2.05
  -3   9   3    6.34    1.10
  -3   9   3    7.95    1.29
  -3   9   3    6.43    0.88
  -3   9   3    6.34    0.97
  -3   9   2  120.50   11.84
  -3   9   2  150.93    6.90
  -3   9   2  145.59    7.01
  -3   9   2  139.75    6.55
  -3   9   2  139.22    6.40
  -3   9   2  133.67    6.47
  -3   9   1    4.20    0.97
  -3   9   1    0.87    1.22
  -3   9   1    4.02    2.10
  -3   9   1    2.30    0.75
  -3   9   1    4.15    0.86
  -3   9   0  685.43   35.25
  -3   9   0  677.52   26.88
  -3   9   0  681.68   26.61
  -3   9   0  659.83   27.01
  -3   9  -1  161.61   13.36
  -3   9  -1  145.15   13.30
  -3   9  -1  156.15    7.54
  -3   9  -1  156.78    7.24
  -3   9  -1  159.81    7.44
  -3   9  -1  159.51    7.62
  -3   9  -2  288.60   12.20
  -3   9  -2  279.51   19.58
  -3   9  -2  284.02   11.83
  -3   9  -2  266.64   11.83
  -3   9  -2  275.14   11.96
  -3   9  -2  272.27   12.07
  -3   9  -3  107.25    5.48
  -3   9  -3  108.39    5.31
  -3   9  -3  109.44    5.54
  -3   9  -3   98.19    5.21
  -3   9  -4   19.96    1.85
  -3   9  -4   21.98    1.84
  -3   9  -4   20.60    1.96
  -3   9  -4   21.34    1.98
  -3   9  -5    0.27    0.55
  -3   9  -5    0.44    0.48
  -3   9  -5    0.14    0.60
  -3   9  -5   -0.13    0.56
  -3   9  -6   82.58    4.43
  -3   9  -6   77.46    4.13
  -3   9  -6   80.36    4.44
  -3   9  -7  245.91   10.57
  -3   9  -7  235.18   10.60
  -3   9  -7  258.36   10.63
  -3   9  -8   -0.09    0.38
  -3   9  -8    0.38    0.45
  -3   9  -8    0.31    0.34
  -3   9  -9    1.60    0.49
   3  -8 -11   21.87    1.32
   3  -8 -11   22.36    1.65
   3  -8 -10   16.53    1.67
  -3   8  10   17.14    1.48
   3  -8  -9    2.98    0.95
  -3   8   9    3.76    0.81
   3  -8  -8    3.10    0.97
  -3   8   8    1.41    0.62
  -3   8   7   21.69    1.81
   3  -8  -7   24.91    2.50
  -3   8   6    8.70    1.21
   3  -8  -6    7.13    1.41
  -3   8   5   -0.76    0.75
  -3   8   5    1.11    0.45
  -3   8   5   -0.88    1.23
  -3   8   5    0.13    0.56
   3  -8  -5   -0.18    0.57
  -3   8   5    1.03    0.57
  -3   8   4   55.82    3.40
  -3   8   4   50.00    6.97
  -3   8   4   46.54    6.54
  -3   8   4   43.91    2.67
  -3   8   4   48.99    3.09
  -3   8   3   27.20    2.28
  -3   8   3   27.53    2.20
  -3   8   3   23.15    4.56
  -3   8   3   29.04    1.98
  -3   8   3   30.45    5.31
  -3   8   2    3.23    0.87
  -3   8   2    2.92    0.74
  -3   8   2    2.12    1.40
  -3   8   2    3.03    0.74
  -3   8   2    4.98    2.46
  -3   8   2    4.29    0.74
  -3   8   2    0.69    0.98
  -3   8   1  137.91    6.31
  -3   8   1  130.92    6.14
  -3   8   1  128.93    6.34
  -3   8   1  132.10    6.63
  -3   8   1  154.14   12.54
  -3   8   1  137.63    6.51
  -3   8   0 1266.86   46.54
  -3   8   0 1208.15   55.18
  -3   8   0 1209.50   46.68
  -3   8   0 1155.28   46.25
  -3   8   0 1204.42   46.42
  -3   8  -1  408.64   16.16
  -3   8  -1  441.93   24.78
  -3   8  -1  398.68   16.41
  -3   8  -1  372.04   16.18
  -3   8  -1  396.99   16.52
  -3   8  -1  380.44   16.23
  -3   8  -1  436.56   24.11
  -3   8  -2  297.98   12.60
  -3   8  -2  283.94   12.27
  -3   8  -2  333.72   20.94
  -3   8  -2  296.28   12.66
  -3   8  -2  286.45   12.60
  -3   8  -2  276.18   12.29
  -3   8  -2  302.29   19.19
  -3   8  -2  296.66   12.52
  -3   8  -3  460.92   19.10
  -3   8  -3  455.79   18.73
  -3   8  -3  446.01   18.94
  -3   8  -3  462.50   19.02
  -3   8  -3  469.14   18.73
  -3   8  -3  528.95   26.71
  -3   8  -4  129.82    5.96
  -3   8  -4  118.63    6.06
  -3   8  -4  100.56   11.09
  -3   8  -4  110.20    5.91
  -3   8  -4  108.46   10.13
  -3   8  -4  118.90    5.67
  -3   8  -4  107.50    6.01
  -3   8  -5   59.42    3.69
  -3   8  -5   47.59    3.18
  -3   8  -5   50.48    3.20
  -3   8  -5   51.17    3.39
  -3   8  -6    3.30    0.97
  -3   8  -6    2.36    0.76
  -3   8  -6    2.40    0.89
  -3   8  -6    3.03    0.81
  -3   8  -7    4.76    0.94
  -3   8  -7    5.12    1.11
  -3   8  -7    4.91    1.05
  -3   8  -8    4.38    0.86
  -3   8  -8    5.11    0.99
  -3   8  -9    2.62    0.74
  -3   8  -9    1.57    0.45
  -3   8 -10   41.63    2.40
  -3   8 -11   -0.04    0.18
  -3   7  12   18.61    1.30
   3  -7 -11   47.62    3.07
  -3   7  11   49.69    2.85
   3  -7 -10   16.62    1.86
   3  -7  -9    3.20    1.01
  -3   7   9    2.50    0.80
   3  -7  -8    0.83    0.71
  -3   7   7   11.44    1.26
  -3   7   7    9.20    1.15
  -3   7   7   12.38    3.66
  -3   7   6   23.34    2.00
  -3   7   6   34.39    6.09
  -3   7   5    0.65    0.50
  -3   7   5    0.88    1.23
  -3   7   5    0.47    0.36
  -3   7   5    0.66    0.51
  -3   7   5    1.45    1.24
  -3   7   4    0.12    0.37
  -3   7   4    0.82    1.14
  -3   7   4    1.15    0.44
  -3   7   4    0.91    0.49
  -3   7   4    0.74    1.04
  -3   7   3    0.82    0.43
  -3   7   3    0.75    1.65
  -3   7   3    0.17    0.34
  -3   7   3   -0.74    1.27
  -3   7   3   -0.11    0.45
  -3   7   2    0.38    0.45
  -3   7   2    0.63    1.08
  -3   7   2    0.68    0.44
  -3   7   2    0.74    1.64
  -3   7   2    0.67    0.93
  -3   7   2    0.17    0.38
  -3   7   1  320.41   18.37
  -3   7   1  333.93   13.55
  -3   7   1  316.03   13.68
  -3   7   1  344.75   19.81
  -3   7   1  331.16   13.49
  -3   7   1  342.01   20.11
  -3   7   1  311.51   13.16
  -3   7   0   41.90    6.17
  -3   7   0   48.84    3.01
  -3   7   0   46.91    2.73
  -3   7   0   46.85    2.83
  -3   7   0   49.92    2.92
  -3   7   0   40.90    4.99
  -3   7  -1  444.53   18.13
  -3   7  -1  440.26   17.74
  -3   7  -1  438.53   17.87
  -3   7  -1  458.38   18.05
  -3   7  -1  446.28   24.58
  -3   7  -1  417.62   17.86
  -3   7  -1  511.02   26.28
  -3   7  -1  438.57   18.04
  -3   7  -2  210.02    9.12
  -3   7  -2  191.10    8.68
  -3   7  -2  194.74    8.54
  -3   7  -2  203.98    8.82
  -3   7  -2  188.56    8.96
  -3   7  -2  219.93   14.87
  -3   7  -2  195.58    8.90
  -3   7  -2  198.56   15.08
  -3   7  -2  204.75    9.04
  -3   7  -3  127.22    6.46
  -3   7  -3  127.29    6.11
  -3   7  -3  128.27    6.08
  -3   7  -3  120.70    6.23
  -3   7  -3  133.14   11.05
  -3   7  -3  134.18    6.40
  -3   7  -4    2.21    0.86
  -3   7  -4    2.42    0.80
  -3   7  -4    2.79    2.26
  -3   7  -4    3.48    0.85
  -3   7  -4    3.56    0.75
  -3   7  -4    1.26    0.59
  -3   7  -4    4.21    1.96
  -3   7  -4    2.99    0.83
  -3   7  -5  130.37    6.55
  -3   7  -5  134.07    6.46
  -3   7  -5  128.00    6.55
  -3   7  -5  127.77   12.39
  -3   7  -5  115.95   10.16
  -3   7  -5  135.55    6.46
  -3   7  -5  129.71    6.77
  -3   7  -6  486.70   18.90
  -3   7  -6  463.09   19.18
  -3   7  -6  458.83   18.63
  -3   7  -6  451.39   18.89
  -3   7  -6  493.45   19.44
  -3   7  -6  439.90   18.92
  -3   7  -6  431.29   18.84
  -3   7  -6  391.22   26.21
  -3   7  -7   62.87    4.07
  -3   7  -7   66.84    3.94
  -3   7  -7   72.64    4.30
  -3   7  -8    2.44    0.83
  -3   7  -8    1.60    0.81
  -3   7  -8    2.97    0.80
  -3   7  -8    2.84    0.90
  -3   7  -9   -0.14    0.67
  -3   7  -9    0.11    0.39
  -3   7 -10   72.61    3.98
  -3   7 -11    9.45    1.01
  -3   7 -11   10.11    1.11
  -3   6  12   33.79    2.05
   3  -6 -12   31.33    2.22
  -3   6  11   55.42    3.29
  -3   6  10    0.14    0.53
   3  -6 -10   -0.37    0.68
   3  -6 -10    0.30    0.48
  -3   6  10    0.23    0.47
  -3   6   9   37.26    2.62
  -3   6   8   19.68    1.82
  -3   6   8   21.28    4.83
  -3   6   7    3.52    0.80
  -3   6   6    6.81    1.12
  -3   6   6    9.00    1.11
  -3   6   6    7.18    2.82
  -3   6   5    4.14    2.17
  -3   6   5    4.28    0.80
  -3   6   5    5.85    0.74
  -3   6   5    4.13    0.88
  -3   6   4   -0.75    0.74
  -3   6   4    0.37    0.34
  -3   6   4    0.70    0.45
  -3   6   4   -0.65    0.64
  -3   6   4    0.11    0.36
  -3   6   3   25.74    1.99
  -3   6   3   29.79    1.86
  -3   6   3   25.77    4.52
  -3   6   3   28.37    3.90
  -3   6   3   37.04    5.19
  -3   6   3   28.07    2.02
  -3   6   2  150.97   11.03
  -3   6   2  167.55   11.71
  -3   6   2  137.56    6.46
  -3   6   2  139.93   10.20
  -3   6   1   45.64    5.54
  -3   6   1   38.73    4.95
  -3   6   1   39.25    2.50
  -3   6   1   41.15    2.64
  -3   6   1   40.42    5.50
  -3   6   0   97.08    8.70
  -3   6   0   81.98    7.02
  -3   6   0   87.63    4.55
  -3   6   0   93.56    8.49
  -3   6  -1   92.06    4.57
  -3   6  -1  109.08    9.48
  -3   6  -1   89.21    8.41
  -3   6  -1   92.27    4.15
  -3   6  -1   91.06    6.79
  -3   6  -2    0.23    0.41
  -3   6  -2    0.10    0.36
  -3   6  -2   -0.22    0.26
  -3   6  -2    0.73    1.02
  -3   6  -2    1.58    0.54
  -3   6  -2    0.62    0.87
  -3   6  -3   14.97    1.56
  -3   6  -3   15.00    1.63
  -3   6  -3   17.75    1.63
  -3   6  -3   15.19    1.13
  -3   6  -3   18.77    3.75
  -3   6  -3   15.82    1.60
  -3   6  -3   16.49    1.46
  -3   6  -3   15.88    1.33
  -3   6  -3   15.93    1.44
  -3   6  -4  182.17    8.04
  -3   6  -4  215.90   15.27
  -3   6  -4  187.20    8.43
  -3   6  -4  177.82    7.55
  -3   6  -4  186.25    8.46
  -3   6  -4  175.61   12.66
  -3   6  -4  191.25    8.24
  -3   6  -4  178.99    8.58
  -3   6  -5  603.17   24.22
  -3   6  -5  587.30   24.32
  -3   6  -5  609.37   24.05
  -3   6  -5  554.95   23.99
  -3   6  -5  596.71   29.36
  -3   6  -5  602.07   24.07
  -3   6  -5  639.73   32.91
  -3   6  -5  605.04   23.08
  -3   6  -5  581.55   23.48
  -3   6  -5  631.51   24.01
  -3   6  -6  507.99   20.30
  -3   6  -6  495.30   19.49
  -3   6  -6  498.45   20.48
  -3   6  -6  549.26   29.32
  -3   6  -6  503.40   20.50
  -3   6  -7    7.63    1.22
  -3   6  -7    7.99    1.38
  -3   6  -7    6.43    2.58
  -3   6  -7    7.09    1.27
  -3   6  -7    9.52    0.88
  -3   6  -7    6.41    1.01
  -3   6  -8    1.14    0.72
  -3   6  -8   -0.17    0.64
  -3   6  -8    1.09    0.69
  -3   6  -9   28.86    2.48
  -3   6  -9   27.80    2.54
  -3   6  -9   25.12    2.12
  -3   6 -10   58.57    3.64
  -3   6 -10   57.52    3.75
  -3   6 -11    1.48    0.61
  -3   6 -11    2.66    0.72
  -3   6 -12   33.36    2.11
  -3   6 -12   34.59    2.13
  -3   6 -12   33.17    1.91
  -3   5  12    1.69    0.56
   3  -5 -12    1.75    0.46
  -3   5  12    0.69    0.45
   3  -5 -12    1.32    0.63
  -3   5  11    1.51    0.64
   3  -5 -11    0.89    0.51
  -3   5  11    0.81    0.54
   3  -5 -11    1.01    0.72
   3  -5 -10   32.81    2.31
  -3   5  10   34.70    2.69
  -3   5  10   30.22    2.40
  -3   5   9    3.43    0.99
  -3   5   9    2.12    0.70
  -3   5   8    5.19    1.01
  -3   5   8    5.73    2.50
  -3   5   7  167.00    7.86
  -3   5   7  203.64   15.30
  -3   5   6   55.55    3.50
  -3   5   6   56.18    3.29
  -3   5   5    1.10    0.94
  -3   5   5    3.17    0.77
  -3   5   5    0.75    1.05
  -3   5   4   31.21    2.24
  -3   5   4   30.85    5.01
  -3   5   4   35.35    4.71
  -3   5   4   31.28    2.06
  -3   5   3   21.87    3.14
  -3   5   3   30.48    4.63
  -3   5   3   28.22    4.15
  -3   5   2  415.59   21.30
  -3   5   2  477.43   22.94
  -3   5   2  442.91   22.71
  -3   5   1  369.57   19.06
  -3   5   1  381.21   19.86
  -3   5   1  351.38   18.71
  -3   5   0   17.18    3.28
  -3   5   0   16.41    2.78
  -3   5   0   18.68    3.38
  -3   5  -1  306.62   17.26
  -3   5  -1  280.72   14.31
  -3   5  -2   32.72    4.51
  -3   5  -2   30.98    4.72
  -3   5  -3    2.09    0.57
  -3   5  -3    0.81    0.46
  -3   5  -4  108.24    9.68
  -3   5  -4   92.79    4.86
  -3   5  -4   93.01    8.01
  -3   5  -4   89.21    4.73
  -3   5  -4   89.31    4.37
  -3   5  -5  340.07   13.88
  -3   5  -5  369.80   19.00
  -3   5  -5  342.59   14.60
  -3   5  -5  362.88   14.36
  -3   5  -5  334.30   14.62
  -3   5  -5  331.12   14.30
  -3   5  -5  346.87   14.37
  -3   5  -5  360.31   21.37
  -3   5  -6  103.40    5.78
  -3   5  -6  119.91    5.58
  -3   5  -6  113.16    5.82
  -3   5  -6  100.33    5.38
  -3   5  -6  115.91    5.66
  -3   5  -6  108.35    5.58
  -3   5  -7  124.90   11.61
  -3   5  -7  126.60    6.28
  -3   5  -7  132.38    6.73
  -3   5  -7  126.11    6.12
  -3   5  -7  128.90    6.58
  -3   5  -7  125.15    6.24
  -3   5  -8  105.53    5.71
  -3   5  -8   99.05    5.31
  -3   5  -8  108.81    5.80
  -3   5  -9  322.20   14.39
  -3   5  -9  373.14   15.06
  -3   5 -10   32.11    2.61
  -3   5 -10   31.27    2.81
  -3   5 -11   60.48    3.94
  -3   5 -11   60.64    3.62
  -3   5 -12    0.99    0.59
  -3   5 -12    0.59    0.44
  -3   5 -12    0.22    0.45
  -3   5 -12    1.20    0.60
  -3   5 -13    2.01    0.41
  -3   5 -13    2.81    0.60
   3  -4 -13   14.51    1.01
  -3   4  13   12.87    1.10
   3  -4 -12    0.77    0.58
   3  -4 -12    0.74    0.41
  -3   4  12    1.04    0.53
  -3   4  12    1.14    0.48
   3  -4 -11   11.36    1.26
  -3   4  11   14.52    1.56
  -3   4  11   13.97    1.54
   3  -4 -10    9.68    1.20
  -3   4  10   10.14    1.45
  -3   4  10    8.30    1.30
  -3   4   9  119.76    6.34
   3  -4  -9  111.07   10.05
   3  -4  -9  124.01   11.98
   3  -4  -9  131.43    6.17
  -3   4   9  103.39   11.20
  -3   4   9  129.92    6.63
  -3   4   8  403.82   16.87
  -3   4   8  398.71   24.51
  -3   4   8  405.85   17.12
  -3   4   7   38.22    2.67
  -3   4   7   39.00    6.09
  -3   4   6   16.10    1.54
  -3   4   6   22.09    4.37
  -3   4   5   18.25    3.17
  -3   4   5   13.51    1.41
  -3   4   4   28.68    3.87
  -3   4   4   24.21    4.04
  -3   4   3   21.18    3.29
  -3   4   3   18.11    2.49
  -3   4   3   21.90    3.64
  -3   4   2  510.79   23.30
  -3   4   2  456.33   21.83
  -3   4   2  482.51   23.37
  -3   4   1 2008.82   77.78
  -3   4   1 1878.50   76.79
  -3   4   1 1919.13   77.14
  -3   4   0   27.65    3.71
  -3   4   0   28.77    3.74
  -3   4   0   26.55    3.19
  -3   4  -1  296.27   16.23
  -3   4  -1  293.43   14.12
  -3   4  -2  138.63    8.94
  -3   4  -2  113.10    6.41
  -3   4  -3  517.37   25.39
  -3   4  -3  495.67   23.99
  -3   4  -4   81.89    7.63
  -3   4  -4   69.46    6.36
  -3   4  -5   82.44    7.97
  -3   4  -5   60.85    5.95
  -3   4  -5   70.68    4.02
  -3   4  -5   67.95    3.78
  -3   4  -5   68.95    3.73
  -3   4  -5   70.64    4.02
  -3   4  -6  119.57    5.97
  -3   4  -6  113.80    5.50
  -3   4  -6  112.58    5.66
  -3   4  -6  116.18    5.61
  -3   4  -6  113.65   10.14
  -3   4  -6  114.38    5.62
  -3   4  -6  117.26    6.01
  -3   4  -7  379.44   16.00
  -3   4  -7  416.81   16.63
  -3   4  -7  375.53   15.97
  -3   4  -7  403.51   16.48
  -3   4  -7  391.39   22.91
  -3   4  -8  535.88   21.98
  -3   4  -8  554.93   22.10
  -3   4  -8  526.00   21.50
  -3   4  -8  526.09   21.66
  -3   4  -8  504.12   28.61
  -3   4  -9  585.23   24.50
  -3   4  -9  614.04   24.17
  -3   4 -10  260.17   11.66
  -3   4 -11    8.00    1.22
  -3   4 -12   61.66    3.70
  -3   4 -12   61.11    3.40
  -3   4 -13   11.41    1.13
  -3   4 -13   12.67    1.41
  -3   4 -13   11.11    1.34
  -3   4 -14    0.06    0.27
  -3   4 -14    0.11    0.22
   3  -3 -13   98.02    4.15
  -3   3  13   86.49    4.33
  -3   3  12    1.60    0.54
   3  -3 -12    2.07    0.55
   3  -3 -12    2.21    0.56
  -3   3  12    0.69    0.55
  -3   3  11   12.08    1.44
   3  -3 -11   10.16    1.17
  -3   3  11   10.22    1.38
  -3   3  10   27.45    2.45
   3  -3 -10   34.76    2.34
  -3   3  10   28.88    2.51
  -3   3   9   38.53    2.93
  -3   3   9   39.89    6.43
  -3   3   9   41.45    3.04
   3  -3  -9   29.54    6.05
   3  -3  -9   41.47    2.71
   3  -3  -8  177.69   12.69
  -3   3   8  180.70    8.48
  -3   3   8  167.72   14.13
  -3   3   8  175.45    8.32
  -3   3   7   84.12    8.99
  -3   3   7   85.73    4.60
  -3   3   6    0.70    0.69
  -3   3   6    0.11    0.39
  -3   3   5    0.61    0.86
  -3   3   4   16.50    2.78
  -3   3   3  514.41   23.04
  -3   3   3  558.16   24.45
  -3   3   2  224.46   12.44
  -3   3   2  203.50   12.34
  -3   3   2  243.10   11.72
  -3   3   1    2.84    1.22
  -3   3   1    2.02    1.06
  -3   3   1    5.49    1.39
  -3   3   0    1.40    0.92
  -3   3   0    0.34    0.67
  -3   3   0    0.83    0.82
  -3   3  -1   38.00    4.13
  -3   3  -1   41.19    3.39
  -3   3  -1   36.02    1.99
  -3   3  -2  158.14    7.83
  -3   3  -2  173.49    9.96
  -3   3  -3  653.16   29.56
  -3   3  -3  696.53   30.75
  -3   3  -4 1306.09   54.44
  -3   3  -4 1372.19   56.30
  -3   3  -5    0.38    0.64
  -3   3  -5    0.56    0.95
  -3   3  -6   37.01    2.40
  -3   3  -6   36.22    2.01
  -3   3  -6   34.67    2.61
  -3   3  -6   32.62    2.51
  -3   3  -6   39.15    5.23
  -3   3  -7   39.19    2.59
  -3   3  -7   35.94    2.71
  -3   3  -7   43.04    2.32
  -3   3  -7   40.59    2.66
  -3   3  -7   42.28    2.88
  -3   3  -8  476.34   19.36
  -3   3  -8  471.64   25.95
  -3   3  -8  482.42   19.64
  -3   3  -8  491.27   18.74
  -3   3  -8  485.36   19.33
  -3   3  -8  463.38   19.05
  -3   3  -8  458.36   19.15
  -3   3  -8  460.84   19.58
  -3   3  -9   50.81    2.81
  -3   3  -9   50.67    3.47
  -3   3 -10   11.94    1.54
  -3   3 -11  294.37   12.73
  -3   3 -11  295.88   13.56
  -3   3 -12  402.30   16.50
  -3   3 -12  386.51   16.94
  -3   3 -12  385.72   15.92
  -3   3 -13   37.07    2.78
  -3   3 -13   35.31    2.34
  -3   3 -13   36.68    2.70
  -3   3 -14   29.29    2.04
  -3   3 -14   29.02    1.96
   3  -2 -13   21.82    1.16
   3  -2 -12    0.40    0.44
   3  -2 -12    0.25    0.35
   3  -2 -11   89.02    4.42
  -3   2  11   83.08    4.61
   3  -2 -10   15.54    1.50
  -3   2  10   13.55    1.62
  -3   2  10   13.19    1.65
   3  -2  -9   46.25    7.42
   3  -2  -9   37.41    2.54
  -3   2   9   37.31    6.04
  -3   2   9   41.74    2.98
  -3   2   9   36.11    2.85
   3  -2  -8   29.62    2.16
  -3   2   8   27.80    2.38
  -3   2   8   30.89    2.45
  -3   2   7  148.15   12.06
  -3   2   7  133.12    6.84
  -3   2   7  155.29    6.98
  -3   2   6  122.14   10.08
  -3   2   6  112.60    5.50
  -3   2   6  106.53    5.36
  -3   2   5   41.35    5.27
  -3   2   4   35.52    4.61
  -3   2   3  612.13   26.92
  -3   2   2 1392.93   54.76
  -3   2   2 1371.44   54.19
  -3   2   2 1289.82   52.92
  -3   2   1   63.87    5.00
  -3   2   1   66.83    5.24
  -3   2   1   67.66    5.32
  -3   2   1   79.37    5.30
  -3   2   0  254.40   12.04
  -3   2   0  228.61   12.04
  -3   2   0  223.81   11.48
  -3   2   0  224.06   11.82
  -3   2  -1   16.24    1.41
  -3   2  -1   19.96    2.16
  -3   2  -1   16.27    2.50
  -3   2  -2  309.60   14.39
  -3   2  -2  286.01   12.77
  -3   2  -2  302.38   14.64
  -3   2  -3   15.32    2.34
  -3   2  -3   15.17    2.63
  -3   2  -4 1295.52   51.46
  -3   2  -4 1231.94   52.68
  -3   2  -5   85.15    7.31
  -3   2  -6   65.24    6.50
  -3   2  -7   17.86    1.55
  -3   2  -7   16.67    1.26
  -3   2  -7   18.31    3.67
  -3   2  -8   67.19    3.79
  -3   2  -8   79.51    4.03
  -3   2  -8   71.71    3.57
  -3   2  -8   75.60    4.28
  -3   2  -8   72.73    4.12
  -3   2  -8   73.63    3.88
  -3   2  -9   99.21    4.75
  -3   2  -9  105.77    5.20
  -3   2  -9   99.89    5.34
  -3   2  -9   99.52    5.01
  -3   2 -10  390.32   15.21
  -3   2 -10  362.34   15.81
  -3   2 -10  372.06   15.40
  -3   2 -11  109.80    5.63
  -3   2 -11  109.35    5.12
  -3   2 -12   11.25    1.78
  -3   2 -12   13.76    1.65
  -3   2 -12   16.48    1.31
  -3   2 -13    5.29    1.18
  -3   2 -13    4.39    0.84
  -3   2 -14   16.91    1.55
  -3   2 -15   99.02    4.44
  -3   1  13   10.33    1.06
   3  -1 -12    8.36    0.97
  -3   1  12    8.16    1.12
   3  -1 -12    9.05    1.00
  -3   1  12    8.28    1.27
  -3   1  11   35.69    2.80
  -3   1  11   38.91    2.60
   3  -1 -11   36.50    2.48
   3  -1 -11   38.53    2.44
  -3   1  10  302.65   12.72
   3  -1 -10  285.66   12.26
   3  -1  -9   26.26    2.01
   3  -1  -9   28.90    5.99
  -3   1   9   29.68    5.49
  -3   1   9   25.37    2.26
  -3   1   8   28.01    2.38
  -3   1   8   28.70    5.16
   3  -1  -8   31.35    2.12
  -3   1   8   26.33    2.29
  -3   1   7   17.86    1.73
  -3   1   7   17.54    3.88
   3  -1  -7   18.96    1.55
  -3   1   7   18.80    1.78
  -3   1   6   60.91    3.54
  -3   1   6   62.27    3.53
  -3   1   6   66.65    7.14
  -3   1   5   34.05    4.68
  -3   1   4  293.92   16.12
  -3   1   3   39.18    3.50
  -3   1   3   38.62    4.23
  -3   1   2  103.55    6.34
  -3   1   1   24.10    2.68
  -3   1   1   20.65    2.61
  -3   1   1   27.37    2.99
  -3   1   0  181.49    9.80
  -3   1   0  207.30   10.40
  -3   1   0  193.69   10.01
  -3   1   0  193.30   10.16
  -3   1   0  191.46    9.36
  -3   1  -1  360.05   14.47
  -3   1  -1  375.83   16.21
  -3   1  -1  391.87   17.38
  -3   1  -1  367.82   16.64
  -3   1  -1  362.67   16.87
  -3   1  -1  365.56   15.34
  -3   1  -2  834.51   34.26
  -3   1  -3 1277.74   53.07
  -3   1  -3 1329.10   51.91
  -3   1  -4   32.48    3.91
  -3   1  -4   34.73    3.20
  -3   1  -5   29.02    3.96
  -3   1  -5   40.89    3.44
  -3   1  -6 1199.47   51.08
  -3   1  -7  769.56   35.41
  -3   1  -8  174.02   11.75
  -3   1  -8  142.06    6.39
  -3   1  -8  161.14    6.82
  -3   1  -8  140.78    6.69
  -3   1  -9  187.81    7.92
  -3   1  -9  198.08    8.30
  -3   1 -10  291.14   11.72
  -3   1 -10  273.39   12.01
  -3   1 -11   91.82    4.32
  -3   1 -11   79.46    4.43
  -3   1 -11   84.17    5.02
  -3   1 -11   86.87    5.44
  -3   1 -12   39.87    2.97
  -3   1 -12   44.59    3.42
  -3   1 -12   41.15    2.45
  -3   1 -13  125.50    6.34
  -3   1 -13  146.27    7.12
  -3   1 -13  139.03    6.03
  -3   1 -13  145.40    7.45
  -3   1 -14   19.85    1.76
  -3   1 -14   17.78    1.84
  -3   1 -15  150.85    6.64
  -3   0  13   15.66    1.37
  -3   0  13   14.27    1.20
  -3   0  12    4.86    1.02
  -3   0  12    6.36    0.99
   3   0 -11    2.72    0.70
   3   0 -11    3.56    0.74
  -3   0  11    3.55    0.96
  -3   0  10   74.45    4.17
   3   0 -10   71.05    4.07
   3   0 -10   73.85    3.95
  -3   0  10   78.58    4.63
  -3   0   9  259.92   18.56
  -3   0   9  266.92   11.45
   3   0  -9  256.82   10.96
  -3   0   9  248.63   11.63
   3   0  -9  265.18   20.08
  -3   0   8  408.90   17.15
   3   0  -8  410.72   16.67
  -3   0   8  450.95   25.06
  -3   0   7    6.54    1.00
   3   0  -7    4.40    0.73
  -3   0   7    7.39    2.64
  -3   0   6   57.05    6.55
  -3   0   6   51.70    3.19
  -3   0   6   55.70    3.30
   3   0  -6   56.53    2.94
  -3   0   5   61.27    6.32
  -3   0   4   49.07    3.73
  -3   0   4   42.95    4.88
  -3   0   3  590.10   24.41
  -3   0   3  553.84   26.09
  -3   0   2  261.41   12.72
  -3   0   2  274.88   13.89
  -3   0   1   14.97    2.10
  -3   0   1   15.54    2.19
  -3   0   0  501.45   22.61
  -3   0   0  552.32   22.52
  -3   0  -1  713.95   29.88
  -3   0  -1  716.09   30.43
  -3   0  -1  724.11   28.60
  -3   0  -2 2030.40   77.54
  -3   0  -3    2.99    1.19
  -3   0  -3    2.60    1.02
  -3   0  -4   28.50    3.48
  -3   0  -4   24.03    2.68
  -3   0  -5  156.53   10.35
  -3   0  -5  178.17    8.99
  -3   0  -6  319.86   18.99
  -3   0  -6  427.73   17.31
  -3   0  -7    7.71    2.17
  -3   0  -8  542.05   21.12
  -3   0  -9  624.59   24.34
  -3   0 -10   12.51    1.19
  -3   0 -10   10.38    1.51
  -3   0 -11  101.86    4.85
  -3   0 -11  100.29    5.52
  -3   0 -11   95.02    5.81
  -3   0 -12   19.92    1.61
  -3   0 -12   21.72    2.60
  -3   0 -12   23.61    1.91
  -3   0 -12   20.89    1.97
  -3   0 -12   23.43    2.44
  -3   0 -13  139.33    7.07
  -3   0 -13  139.04    6.14
  -3   0 -13  135.49    7.39
  -3   0 -14  102.31    5.02
  -3   0 -14   98.46    5.37
  -3   0 -14   94.72    4.36
   3   0  15    0.05    0.23
  -3   0 -15    0.29    0.46
  -3  -1  13    9.48    1.00
  -3  -1  13   10.78    0.92
  -3  -1  12    5.14    1.01
  -3  -1  12    5.07    0.87
   3   1 -11    1.39    0.54
  -3  -1  11    2.08    0.88
  -3  -1  11    1.54    0.73
   3   1 -10    2.26    0.68
  -3  -1  10    1.64    0.79
   3   1 -10    1.32    0.52
  -3  -1   9  109.94   11.25
  -3  -1   9  120.86    6.29
   3   1  -9  114.85    5.54
   3   1  -9  109.85    5.71
   3   1  -8   27.08    1.98
  -3  -1   8   33.08    5.67
  -3  -1   8   28.28    2.44
  -3  -1   8   26.06    2.21
   3   1  -7   21.21    1.61
  -3  -1   7   20.79    1.85
  -3  -1   7   20.01    4.17
  -3  -1   7   19.42    1.93
  -3  -1   6    5.25    2.16
  -3  -1   6    4.27    0.83
   3   1  -6    5.34    0.73
  -3  -1   5  444.92   22.89
  -3  -1   4  346.98   18.15
  -3  -1   4  337.60   15.37
  -3  -1   3   30.18    3.04
  -3  -1   2  355.77   16.36
  -3  -1   1   37.79    3.72
  -3  -1   1   41.30    3.64
  -3  -1   0    6.14    1.43
  -3  -1   0    8.41    1.63
  -3  -1  -1   54.71    4.31
  -3  -1  -1   52.47    3.82
  -3  -1  -2 9999.00  375.40
  -3  -1  -3  681.24   28.95
  -3  -1  -3  694.17   28.63
  -3  -1  -4  171.37    9.29
  -3  -1  -4  177.86    9.47
  -3  -1  -5   19.30    2.42
  -3  -1  -6    1.09    0.88
  -3  -1  -6    1.82    0.75
  -3  -1  -7  339.01   16.73
  -3  -1  -7  292.95   13.50
  -3  -1  -8  204.89   12.85
  -3  -1  -9  425.43   17.30
  -3  -1  -9  413.86   21.76
  -3  -1  -9  399.18   16.05
  -3  -1 -10   11.04    1.58
  -3  -1 -10    8.87    1.29
  -3  -1 -10   10.19    1.08
  -3  -1 -11   28.85    2.87
  -3  -1 -11   31.25    2.79
  -3  -1 -11   27.18    1.94
  -3  -1 -12   14.72    2.06
  -3  -1 -12   15.54    1.93
  -3  -1 -12   12.44    1.25
  -3  -1 -13    3.86    1.18
  -3  -1 -13    4.53    1.03
  -3  -1 -13    4.29    0.74
  -3  -1 -14  112.43    5.92
  -3  -1 -14  104.82    5.29
  -3  -1 -14  111.82    4.92
  -3  -1 -15   69.69    3.75
  -3  -2  12    3.86    0.70
   3   2 -11   24.73    1.83
  -3  -2  11   26.16    2.11
   3   2 -10   43.81    2.82
  -3  -2  10   44.13    3.16
   3   2  -9   48.20    3.11
   3   2  -9   38.59    6.83
  -3  -2   9   53.19    7.34
  -3  -2   9   46.81    3.37
   3   2  -8    1.07    1.49
   3   2  -8    1.09    0.50
   3   2  -8    0.63    0.53
  -3  -2   8    0.88    0.87
  -3  -2   8    0.49    0.67
   3   2  -7    4.06    2.48
  -3  -2   7    8.16    1.26
   3   2  -7    8.09    1.13
   3   2  -7    9.54    1.05
  -3  -2   7    8.05    2.99
  -3  -2   6  103.72    5.46
   3   2  -6  111.32    4.98
  -3  -2   5   45.68    5.68
  -3  -2   5   46.16    2.90
  -3  -2   4  440.74   20.27
  -3  -2   4  516.42   23.93
  -3  -2   3   63.48    4.85
  -3  -2   3   60.20    5.85
  -3  -2   2   17.69    2.49
  -3  -2   2   17.04    2.84
  -3  -2   1    0.87    0.76
  -3  -2   0  138.77    8.28
  -3  -2  -1  412.70   19.31
  -3  -2  -1  433.73   19.02
  -3  -2  -2    6.11    1.46
  -3  -2  -2    8.33    1.26
  -3  -2  -3  143.33    8.36
  -3  -2  -3  150.95    8.63
  -3  -2  -3  131.90    7.44
  -3  -2  -4  169.27    9.08
  -3  -2  -4  161.84    9.32
  -3  -2  -5   37.28    3.79
  -3  -2  -5   29.09    3.29
  -3  -2  -6  118.32    7.30
  -3  -2  -7  218.40   13.18
  -3  -2  -7  235.31   11.38
  -3  -2  -8  388.48   20.40
  -3  -2  -9   85.19    4.89
  -3  -2  -9   90.52    8.29
  -3  -2  -9   91.20    5.31
  -3  -2 -10    8.35    1.34
  -3  -2 -10    7.24    2.53
  -3  -2 -10    6.63    1.40
  -3  -2 -10    6.04    0.75
   3   2  11    2.02    0.64
  -3  -2 -11    1.33    0.88
  -3  -2 -11    1.17    0.64
   3   2  12  250.21   10.87
  -3  -2 -12  252.22   11.38
  -3  -2 -12  261.10   12.16
  -3  -2 -13   51.26    2.84
   3   2  13   47.71    2.86
  -3  -2 -13   52.66    3.82
  -3  -2 -13   51.11    3.25
  -3  -2 -14    0.15    0.63
  -3  -2 -14    1.08    0.43
  -3  -2 -15   15.75    1.06
  -3  -3  12    7.81    1.02
  -3  -3  12    9.57    0.89
  -3  -3  11    2.35    0.81
   3   3 -11    2.31    0.54
  -3  -3  11    1.56    0.61
  -3  -3  10   28.66    2.66
  -3  -3  10   26.98    2.28
   3   3 -10   28.59    2.12
  -3  -3   9    0.64    0.65
   3   3  -9    0.62    0.52
   3   3  -8    1.92    0.67
   3   3  -8    3.00    1.98
  -3  -3   8    1.13    0.68
  -3  -3   8    0.86    1.47
   3   3  -7   97.94   11.05
   3   3  -7  114.54    5.74
  -3  -3   7  113.92    6.03
   3   3  -6   41.47    2.73
   3   3  -6   44.26    2.51
  -3  -3   6   41.19    5.95
   3   3  -6   49.79    7.17
  -3  -3   6   43.25    3.00
   3   3  -5    7.62    0.85
  -3  -3   5    9.37    2.74
  -3  -3   5    7.60    1.12
  -3  -3   4   45.57    5.59
  -3  -3   4   45.99    4.25
  -3  -3   3  113.88    9.11
  -3  -3   3  135.20    8.26
  -3  -3   2   12.63    2.29
  -3  -3   1  105.55    7.32
  -3  -3   0  549.40   24.70
  -3  -3  -1  424.19   19.82
  -3  -3  -1  416.24   19.59
  -3  -3  -2   11.76    1.54
  -3  -3  -2    9.11    1.87
  -3  -3  -3   50.21    3.95
  -3  -3  -3   59.56    5.00
  -3  -3  -3   57.82    5.14
  -3  -3  -4  249.17   12.42
  -3  -3  -4  254.75   13.26
  -3  -3  -4  242.09   13.74
  -3  -3  -5  427.95   19.94
  -3  -3  -5  410.61   19.51
  -3  -3  -6   83.47    6.34
  -3  -3  -6   85.08    6.69
  -3  -3  -7  219.93   11.77
   3   3   8    0.44    0.76
  -3  -3  -9   22.28    2.26
  -3  -3  -9   15.78    3.42
   3   3   9   18.46    1.60
  -3  -3 -10    1.23    0.88
  -3  -3 -10    0.14    0.42
  -3  -3 -10    2.03    1.63
  -3  -3 -11   91.21    5.58
  -3  -3 -11   79.70    8.53
  -3  -3 -12  127.57    7.36
   3   3  12  151.70    6.79
  -3  -3 -12  135.16    6.28
  -3  -3 -13   96.76    5.57
   3   3  13   93.78    4.80
  -3  -3 -14    5.25    1.07
   3   3  14    5.50    0.75
  -3  -3 -15   -0.08    0.35
  -3  -4  12   11.66    1.05
  -3  -4  11    3.38    0.86
  -3  -4  11    4.59    0.72
  -3  -4  10    0.46    0.51
  -3  -4  10   -0.17    0.59
   3   4 -10    0.96    0.49
  -3  -4   9    0.14    0.54
   3   4  -9    0.71    0.55
  -3  -4   9    0.19    0.67
  -3  -4   8   21.82    2.09
   3   4  -8   22.62    2.00
   3   4  -8   22.70    4.82
  -3  -4   8   23.58    2.49
  -3  -4   7    5.65    1.10
   3   4  -7    5.32    1.01
   3   4  -7    6.35    2.84
  -3  -4   7    3.00    1.04
  -3  -4   6    6.92    1.19
   3   4  -6   10.00    1.23
  -3  -4   6    8.54    1.44
   3   4  -6    5.17    2.43
  -3  -4   5  124.79    6.32
   3   4  -5  143.48   11.75
  -3  -4   5  130.47    6.78
  -3  -4   4   28.23    2.13
  -3  -4   4   21.14    2.13
   3   4  -4   26.55    1.92
  -3  -4   3   15.00    2.66
  -3  -4   2  184.68   11.18
  -3  -4   1  487.40   23.21
  -3  -4   1  464.58   22.73
  -3  -4   0 1851.50   78.23
  -3  -4   0 2076.66   78.69
  -3  -4  -1   33.77    4.06
  -3  -4  -2  310.45   13.72
  -3  -4  -3   13.01    1.90
  -3  -4  -3   14.13    2.54
  -3  -4  -4    9.50    1.84
  -3  -4  -4   11.39    2.34
  -3  -4  -5   19.52    2.93
  -3  -4  -5   19.82    3.14
  -3  -4  -6  501.96   24.02
  -3  -4  -6  520.90   24.13
  -3  -4  -7   16.85    3.05
  -3  -4  -7   12.10    2.48
  -3  -4  -8   10.57    2.72
  -3  -4  -9   74.83    4.60
  -3  -4  -9   77.37    4.87
   3   4   9   82.96    4.26
  -3  -4 -10   11.07    1.52
  -3  -4 -10   10.08    1.62
   3   4  10   12.25    1.32
  -3  -4 -11    4.38    2.17
   3   4  11    4.41    0.84
  -3  -4 -11    8.09    1.48
  -3  -4 -11    5.45    1.05
  -3  -4 -12    8.16    1.00
  -3  -4 -12    8.07    1.50
  -3  -4 -13    4.20    0.69
   3   4  13    4.70    0.91
   3   4  14    1.70    0.51
  -3  -4 -14    1.79    0.46
  -3  -4 -14    1.14    0.56
  -3  -4 -15   56.87    2.62
  -3  -5  11   43.76    2.58
   3   5 -10    1.89    0.53
  -3  -5  10    1.69    0.53
  -3  -5  10    1.75    0.69
   3   5  -9   14.30    1.44
  -3  -5   9   14.95    1.52
  -3  -5   9   14.39    1.84
   3   5  -8   14.91    1.54
  -3  -5   8   14.24    1.86
  -3  -5   8   10.95    1.42
   3   5  -7   10.74    1.36
  -3  -5   7   11.52    1.69
  -3  -5   7    9.52    1.37
   3   5  -6  333.44   13.83
  -3  -5   6  331.72   14.65
  -3  -5   6  324.05   13.96
  -3  -5   5    4.90    1.13
  -3  -5   5    5.00    0.97
   3   5  -5    3.51    1.97
   3   5  -4   29.66    4.12
   3   5  -4   25.14    4.26
  -3  -5   4   32.07    2.37
  -3  -5   4   29.16    2.57
  -3  -5   3   15.54    1.70
   3   5  -3   13.44    1.37
  -3  -5   3   15.45    3.01
   3   5  -3   11.35    2.61
  -3  -5   3   21.01    4.07
  -3  -5   3   16.50    1.56
  -3  -5   2    5.02    0.97
   3   5  -2    6.27    0.86
   3   5  -2    4.98    1.60
  -3  -5   2    4.62    0.81
  -3  -5   2    8.71    2.22
  -3  -5   2    7.38    2.32
  -3  -5   1  352.89   18.68
  -3  -5   1  350.78   18.88
   3   5  -1  344.92   16.84
  -3  -5   0 1586.97   64.43
  -3  -5   0 1517.36   64.36
  -3  -5  -1 3266.00  128.65
  -3  -5  -1 3271.86  128.53
  -3  -5  -2  361.22   18.89
  -3  -5  -2  356.10   19.08
  -3  -5  -2  347.84   15.36
  -3  -5  -3    2.72    1.53
  -3  -5  -3    4.25    1.14
  -3  -5  -4   29.55    4.19
  -3  -5  -4   34.28    3.64
  -3  -5  -5    2.47    1.38
  -3  -5  -5    1.15    0.85
  -3  -5  -6   11.98    2.69
  -3  -5  -6   11.24    2.47
  -3  -5  -7  321.10   17.63
  -3  -5  -7  333.22   18.16
  -3  -5  -8    8.68    1.34
  -3  -5  -8    9.42    2.56
  -3  -5  -9    1.94    0.72
   3   5   9    3.44    1.80
   3   5   9    2.34    0.68
  -3  -5  -9    1.97    1.46
  -3  -5 -10   56.49    3.84
   3   5  10   52.66    3.31
  -3  -5 -11  347.04   15.18
   3   5  11  352.65   14.63
  -3  -5 -12  252.30   11.31
   3   5  12  263.22   10.93
  -3  -5 -12  248.78   10.49
   3   5  13    1.49    0.49
  -3  -5 -13    0.84    0.42
   3   5  13    1.30    0.58
  -3  -5 -14   44.37    2.28
   3   5  14   43.89    2.59
  -3  -5 -15   26.07    1.36
   3   6 -10    0.50    0.34
  -3  -6  10   -0.10    0.41
   3   6  -9   13.63    1.32
  -3  -6   9   13.17    1.55
  -3  -6   9   14.64    1.35
   3   6  -8    0.93    0.54
  -3  -6   8    1.00    0.74
  -3  -6   8    0.71    0.55
   3   6  -7    6.18    1.08
  -3  -6   7    4.29    0.95
  -3  -6   7    6.10    1.33
  -3  -6   6  213.06    9.86
   3   6  -6  208.53    9.16
  -3  -6   6  191.86   14.80
  -3  -6   6  207.13    9.21
   3   6  -6  180.96    8.68
  -3  -6   5   88.03    9.37
  -3  -6   5   97.00    5.12
  -3  -6   5   89.56    5.46
  -3  -6   4   10.77    2.97
  -3  -6   4   12.33    1.48
  -3  -6   4   10.36    1.55
   3   6  -3    1.17    0.60
  -3  -6   3    0.99    0.61
   3   6  -3    0.80    0.35
   3   6  -3    1.87    1.38
  -3  -6   3    1.40    0.60
  -3  -6   3    1.42    1.22
  -3  -6   3    1.80    1.33
  -3  -6   2   22.85    4.12
  -3  -6   2   20.97    3.81
  -3  -6   2   16.47    1.78
   3   6  -2   14.19    3.39
   3   6  -2   15.25    1.50
  -3  -6   2   16.76    1.60
  -3  -6   1  524.37   21.88
   3   6  -1  534.35   21.44
  -3  -6   1  572.21   27.55
  -3  -6   1  529.17   27.15
  -3  -6   1  555.34   21.58
  -3  -6   0   21.34    3.80
  -3  -6   0   15.49    3.27
  -3  -6   0   13.67    1.54
   3   6   0   14.75    1.37
  -3  -6  -1    2.43    1.70
  -3  -6  -1    1.81    1.34
  -3  -6  -2   18.80    3.60
  -3  -6  -2   15.73    3.41
  -3  -6  -3  162.82   11.93
  -3  -6  -3  154.64    8.73
  -3  -6  -4    0.68    0.95
  -3  -6  -4    0.50    0.49
  -3  -6  -4    0.35    0.68
  -3  -6  -5  547.15   26.70
  -3  -6  -5  506.63   24.40
  -3  -6  -6  196.28   12.74
   3   6   6  157.80   12.34
  -3  -6  -6  167.18    8.27
  -3  -6  -6  188.71   11.66
   3   6   7   23.84    4.22
  -3  -6  -7   31.57    4.69
  -3  -6  -7   37.63    4.90
  -3  -6  -8   39.05    5.42
  -3  -6  -8   45.95    3.41
  -3  -6  -9  101.66    9.46
   3   6   9  107.50   10.17
   3   6   9  107.63    5.51
  -3  -6  -9  100.37    5.90
  -3  -6 -10  117.64    6.39
   3   6  10  113.61    5.82
  -3  -6 -10  106.67   10.04
   3   6  11   19.01    1.75
  -3  -6 -11   15.16    1.87
  -3  -6 -12   70.77    3.54
   3   6  12   78.22    4.07
  -3  -6 -12   72.52    4.37
   3   6  13    1.07    0.48
  -3  -6 -13    0.47    0.34
   3   6  14   22.39    1.62
  -3  -6 -15    0.23    0.23
  -3  -7  10   10.51    0.87
  -3  -7   9    7.13    0.95
   3   7  -8    1.00    0.51
  -3  -7   8    1.17    0.63
   3   7  -7    7.33    1.08
   3   7  -7    6.21    0.90
  -3  -7   7    7.08    1.25
   3   7  -6    6.76    1.02
  -3  -7   6    7.38    1.14
  -3  -7   6    6.98    1.29
   3   7  -6    6.37    1.11
  -3  -7   5   -0.18    0.63
   3   7  -5   -0.14    0.55
  -3  -7   5   -0.82    0.81
  -3  -7   5   -0.14    0.52
  -3  -7   4   71.79    4.59
   3   7  -4   58.96    7.39
  -3  -7   4   61.98    7.87
  -3  -7   4   78.13    4.34
  -3  -7   3    0.35    0.69
   3   7  -3    1.10    0.40
  -3  -7   3   -0.80    1.12
   3   7  -3   -0.65    0.91
  -3  -7   3    0.68    1.17
   3   7  -3    0.13    0.51
  -3  -7   2    0.76    0.75
  -3  -7   2    0.33    0.51
   3   7  -2   -0.13    0.49
   3   7  -2    0.17    0.34
   3   7  -2    1.46    1.45
  -3  -7   2   -0.71    1.22
  -3  -7   2    0.48    0.46
  -3  -7   1  697.80   34.27
  -3  -7   1  671.16   27.53
   3   7  -1  715.51   26.80
   3   7  -1  643.14   34.05
  -3  -7   1  682.10   27.18
   3   7  -1  669.38   27.15
  -3  -7   1  678.48   33.77
  -3  -7   0  266.07   16.98
  -3  -7   0  279.65   17.30
  -3  -7   0  258.76   11.59
   3   7   0  252.50   17.53
   3   7   0  277.29   11.35
  -3  -7   0  251.78   11.29
  -3  -7  -1  347.94   21.30
  -3  -7  -1  378.39   21.83
  -3  -7  -1  384.99   15.89
   3   7   1  372.68   22.53
   3   7   1  382.99   15.57
  -3  -7  -1  370.26   15.65
  -3  -7  -2   54.30    3.43
  -3  -7  -2   44.76    6.32
  -3  -7  -2   51.58    6.72
  -3  -7  -2   52.36    3.29
   3   7   2   53.56    3.19
   3   7   3   62.88    3.63
  -3  -7  -3   67.03    7.68
  -3  -7  -3   66.07    3.92
  -3  -7  -4    9.08    1.34
  -3  -7  -4    7.20    1.73
   3   7   4    7.87    1.06
  -3  -7  -4    8.66    2.82
  -3  -7  -4    8.54    2.83
  -3  -7  -4    6.96    1.06
   3   7   4    9.62    3.08
   3   7   5    2.34    1.72
  -3  -7  -5    1.32    1.15
   3   7   5    3.26    0.66
  -3  -7  -5    2.12    1.40
  -3  -7  -5    3.21    0.73
  -3  -7  -5    1.46    0.65
  -3  -7  -6   84.33    7.62
   3   7   6   98.40    4.51
  -3  -7  -6   86.41    8.69
   3   7   6   91.03    9.12
  -3  -7  -6   91.77    4.87
  -3  -7  -6   88.25    5.28
  -3  -7  -7   10.92    2.79
  -3  -7  -7   19.62    4.00
   3   7   7   18.04    3.80
  -3  -7  -7   15.13    1.56
   3   7   7   16.63    1.34
  -3  -7  -7   15.91    1.93
  -3  -7  -8    4.43    1.88
  -3  -7  -9   14.87    3.39
   3   7   9   14.54    1.67
  -3  -7  -9   18.88    2.15
   3   7   9   19.95    4.33
  -3  -7 -10   11.81    3.09
   3   7  10    9.06    1.32
  -3  -7 -10   12.89    1.70
   3   7  11   33.73    2.55
  -3  -7 -11   40.03    3.01
   3   7  12   -0.22    0.41
  -3  -7 -12   -0.29    0.57
   3   7  13   14.03    1.29
   3   7  14    0.13    0.33
  -3  -7 -15    3.14    0.37
   3   8  -9    3.29    0.50
  -3  -8   8   17.59    1.46
   3   8  -8   18.16    1.39
   3   8  -7    1.65    0.52
   3   8  -7    3.32    0.71
  -3  -8   7    2.59    0.74
   3   8  -6   15.20    1.45
  -3  -8   6   14.06    1.65
   3   8  -6   15.87    1.56
   3   8  -5    4.44    0.99
   3   8  -5    1.61    0.65
  -3  -8   5    2.59    0.90
   3   8  -5    3.42    0.82
  -3  -8   4    6.56    1.25
  -3  -8   4    3.37    1.87
   3   8  -4    5.21    2.22
   3   8  -3    2.44    0.56
   3   8  -3    0.73    0.63
  -3  -8   3    0.86    1.48
  -3  -8   3    0.87    0.71
  -3  -8   2    1.69    0.67
   3   8  -2    0.29    0.69
   3   8  -2    0.99    0.46
  -3  -8   2    1.66    0.61
   3   8  -2    0.76    1.06
  -3  -8   2   -0.85    1.19
  -3  -8   2    1.54    1.32
  -3  -8   1    1.45    0.69
   3   8  -1    2.06    0.78
   3   8  -1    1.24    0.52
  -3  -8   1    1.20    0.54
   3   8  -1    3.30    1.82
  -3  -8   1    0.83    1.16
  -3  -8   1    0.79    0.78
  -3  -8   0    9.83    1.40
   3   8   0    9.82    1.14
   3   8   0    8.12    1.21
  -3  -8   0   10.37    1.36
   3   8   0   12.06    3.53
  -3  -8   0   12.05    3.39
  -3  -8   0   10.56    3.13
  -3  -8  -1    6.52    2.56
  -3  -8  -1    7.18    1.17
   3   8   1    9.97    1.13
   3   8   1    7.18    1.13
  -3  -8  -1    6.31    1.02
   3   8   1    2.65    1.77
  -3  -8  -1    8.39    1.28
  -3  -8  -1    8.18    2.93
  -3  -8  -2   14.05    1.58
  -3  -8  -2   11.58    3.40
  -3  -8  -2   12.09    1.52
  -3  -8  -2    8.51    1.32
  -3  -8  -2    9.90    3.19
   3   8   2   13.83    1.54
  -3  -8  -3   50.14    7.28
  -3  -8  -3   64.56    3.99
   3   8   3   52.09    7.54
  -3  -8  -3   62.22    4.03
   3   8   3   71.31    3.62
   3   8   3   61.46    3.76
   3   8   4    3.84    0.87
   3   8   4    5.21    0.85
  -3  -8  -4    1.63    1.81
  -3  -8  -4    4.51    0.99
  -3  -8  -4    7.31    1.18
   3   8   4    6.16    2.47
   3   8   5  328.09   20.21
   3   8   5  308.54   12.28
  -3  -8  -5  283.23   12.74
  -3  -8  -5  279.99   13.12
  -3  -8  -5  313.59   19.58
  -3  -8  -6   36.56    2.95
   3   8   6   28.42    2.01
  -3  -8  -6   27.79    4.06
   3   8   6   28.93    5.21
  -3  -8  -6   30.31    2.41
  -3  -8  -6   39.25    5.86
  -3  -8  -7   53.54    3.80
   3   8   7   51.24    2.86
  -3  -8  -7   51.32    5.87
  -3  -8  -7   53.48    3.31
  -3  -8  -7   48.82    6.58
   3   8   7   39.22    5.93
  -3  -8  -8   13.39    3.12
   3   8   8   16.06    1.74
  -3  -8  -8   15.80    1.96
  -3  -8  -8   15.97    1.54
   3   8   9    5.68    1.10
   3   8  10   15.54    1.66
  -3  -8 -11   42.42    3.14
   3   8  11   45.40    2.92
  -3  -8 -12   37.79    2.72
   3   8  12   41.99    2.60
  -3  -8 -13    0.72    0.45
   3   8  13    0.07    0.34
   3   8  14    8.54    0.77
   3   9  -8   29.91    1.74
   3   9  -7   67.81    3.25
  -3  -9   7   70.58    3.49
   3   9  -6   33.81    2.20
  -3  -9   6   31.62    2.18
   3   9  -6   30.51    2.02
   3   9  -5   28.15    1.98
   3   9  -5   30.34    2.10
  -3  -9   5   35.96    2.49
   3   9  -5   38.01    2.38
   3   9  -5   31.51    2.32
   3   9  -4   40.74    2.66
  -3  -9   4   31.97    2.59
  -3  -9   3    1.41    0.73
  -3  -9   2    7.63    1.16
  -3  -9   2   10.75    1.49
   3   9  -2   11.87    1.50
   3   9  -2   11.79    1.19
   3   9  -2   11.98    3.51
  -3  -9   1   70.42    8.71
  -3  -9   1   81.66    4.55
   3   9  -1   64.42    8.07
   3   9  -1   84.07    4.22
  -3  -9   1   85.07    4.82
  -3  -9   1   74.38    8.63
   3   9  -1   83.96    4.69
  -3  -9   0   17.50    4.17
  -3  -9   0   10.66    1.42
  -3  -9   0    6.80    2.69
  -3  -9   0   12.88    1.59
   3   9   0    8.73    3.02
   3   9   0   12.14    1.29
   3   9   0   12.78    1.54
  -3  -9  -1    5.03    1.05
  -3  -9  -1    1.75    1.74
  -3  -9  -1    5.36    1.09
   3   9   1    3.63    2.20
  -3  -9  -1    3.49    2.28
   3   9   1    3.54    0.90
   3   9   1    3.59    0.82
  -3  -9  -2  200.01   15.74
  -3  -9  -2  234.71   10.12
   3   9   2  209.12    9.77
  -3  -9  -2  202.20   15.94
  -3  -9  -2  213.03    9.80
  -3  -9  -2  218.81    9.98
  -3  -9  -3  483.44   20.35
   3   9   3  498.04   19.86
   3   9   3  501.15   20.30
  -3  -9  -3  494.27   20.46
   3   9   3  482.58   28.51
   3   9   4   34.14    2.29
   3   9   4   39.49    6.40
  -3  -9  -4   29.88    2.66
  -3  -9  -4   30.37    2.55
  -3  -9  -4   27.20    5.26
   3   9   5  139.77    6.36
  -3  -9  -5  149.28   12.78
  -3  -9  -5  133.87    7.14
  -3  -9  -5  133.47    6.81
   3   9   5  139.79   12.51
  -3  -9  -6    0.55    0.58
  -3  -9  -6    0.70    0.57
  -3  -9  -6    0.83    0.82
   3   9   6    0.86    0.47
   3   9   6    0.82    1.40
  -3  -9  -7    7.99    1.40
  -3  -9  -7    9.42    1.28
  -3  -9  -7   10.13    3.09
   3   9   7    7.48    2.47
   3   9   7    8.18    1.00
   3   9   8   53.22    2.97
  -3  -9  -8   58.20    3.94
  -3  -9  -8   61.30    3.41
  -3  -9  -9   34.72    2.82
   3   9  10  104.18    5.38
  -3  -9 -10  108.85    5.78
   3   9  11    4.10    0.85
   3   9  12   37.26    2.33
  -3  -9 -12   40.20    2.54
   3   9  13    6.61    0.70
  -3  -9 -13    5.88    0.74
   3   9  13    6.36    0.72
   3  10  -6    0.86    0.35
   3  10  -6    0.30    0.26
   3  10  -5    7.24    0.75
  -3 -10   5    8.98    0.92
   3  10  -5    9.50    1.03
   3  10  -5    8.26    0.99
   3  10  -4   31.94    2.05
  -3 -10   4   26.55    2.04
   3  10  -4   33.16    2.20
  -3 -10   3   15.16    1.57
   3  10  -3   16.28    1.59
  -3 -10   2   16.33    1.69
   3  10  -2   16.99    1.74
  -3 -10   2   13.97    1.40
   3  10  -2   15.89    1.63
  -3 -10   1    0.85    0.51
   3  10  -1    0.14    0.55
   3  10  -1    0.65    0.45
  -3 -10   1    1.12    0.65
  -3 -10   0    2.29    0.73
   3  10   0    4.08    0.77
   3  10   0    3.38    0.95
  -3 -10   0    2.99    0.83
  -3 -10  -1    0.57    0.60
  -3 -10  -1    1.00    0.60
   3  10   1    1.46    0.59
   3  10   1    1.40    0.68
  -3 -10  -2   63.29    3.90
   3  10   2   61.98    3.81
  -3 -10  -3   13.08    1.65
  -3 -10  -3   14.77    1.62
   3  10   3   16.29    1.53
  -3 -10  -4  165.17    7.71
   3  10   4  149.40    7.06
  -3 -10  -5   96.82    5.41
   3  10   5  108.25    5.10
  -3 -10  -5  102.82    5.64
  -3 -10  -6   10.99    1.38
   3  10   6    7.79    1.16
   3  10   6    9.58    1.11
  -3 -10  -6    9.60    1.44
  -3 -10  -7   42.76    2.85
   3  10   7   41.81    2.50
  -3 -10  -7   42.18    3.16
   3  10   7   45.64    2.93
   3  10   8  132.54    5.88
   3  10   8  130.56    6.38
  -3 -10  -8  137.05    6.81
   3  10   9    1.12    0.57
  -3 -10  -9    2.01    0.78
  -3 -10 -10   36.96    2.60
   3  10  11    0.08    0.37
  -3 -10 -11   -0.20    0.48
   3  10  12   17.39    1.25
   3  11  -5   20.71    1.25
   3  11  -4    0.20    0.38
   3  11  -4    0.58    0.28
   3  11  -4    0.62    0.35
   3  11  -3    0.75    0.40
   3  11  -3    0.93    0.52
   3  11  -3    1.28    0.43
   3  11  -2    9.22    1.12
  -3 -11   2    8.71    0.90
  -3 -11   1   18.06    1.54
   3  11  -1   17.03    1.56
   3  11  -1   18.72    1.68
   3  11  -1   17.90    1.39
   3  11   0    7.89    1.15
   3  11   0    8.04    0.97
  -3 -11   0    8.37    1.14
   3  11   0    7.45    1.08
   3  11   1    4.96    0.82
  -3 -11  -1    5.12    0.97
   3  11   1    3.42    0.80
  -3 -11  -2    1.41    0.71
   3  11   2    2.38    0.66
   3  11   3   14.69    1.41
  -3 -11  -3   13.64    1.54
   3  11   4   10.00    1.16
  -3 -11  -4   11.79    1.31
   3  11   5  252.36   10.32
  -3 -11  -5  237.34   10.60
  -3 -11  -5  242.21   10.66
  -3 -11  -6    0.79    0.51
   3  11   6    0.79    0.51
   3  11   6    0.50    0.45
  -3 -11  -6    0.12    0.44
  -3 -11  -7    8.62    1.08
   3  11   7   10.44    1.16
  -3 -11  -7    8.64    1.21
   3  11   7    7.89    0.91
   3  11   8  135.37    6.09
  -3 -11  -8  144.83    6.46
   3  11   8  127.24    5.66
   3  11   9   57.75    3.12
  -3 -11  -9   61.76    3.38
   3  11  10   55.04    2.82
  -3 -11 -10   52.28    2.92
  -3 -11 -11    0.12    0.29
   3  12  -3   26.30    1.52
   3  12  -3   44.18    1.85
   3  12  -2    7.31    0.68
   3  12  -2   11.45    0.93
  -3 -12   1   23.79    1.43
   3  12  -1   25.74    1.66
   3  12   0   20.21    1.42
   3  12   0   19.45    1.50
   3  12   1    4.49    0.69
  -3 -12  -1    4.72    0.80
   3  12   2   12.47    1.14
  -3 -12  -2   11.71    1.23
   3  12   3    0.31    0.42
  -3 -12  -3    0.29    0.46
   3  12   4   17.53    1.39
   3  12   5    0.29    0.37
  -3 -12  -5    0.27    0.41
   3  12   6    1.57    0.47
  -3 -12  -6    2.26    0.48
  -3 -12  -6    1.98    0.55
  -3 -12  -7    4.10    0.62
   3  12   7    4.60    0.57
  -3 -12  -8   95.96    4.32
  -3 -12  -9   44.26    2.22
   3  13   0    0.12    0.21
  -3 -13  -1    0.38    0.21
   3  13   2   63.96    2.96
  -3 -13  -2   69.94    3.00
  -3 -13  -3    2.55    0.47
   3  13   4    0.05    0.25
   3  13   5    0.42    0.24
  -3 -13  -5    0.24    0.29
  -4  12   3   95.23    4.10
  -4  12   2   27.03    1.57
  -4  12   1    4.46    0.43
  -4  12   0    1.91    0.30
  -4  12   0    3.17    0.46
  -4  12  -1    2.80    0.32
  -4  11   6    2.94    0.34
  -4  11   5   50.03    2.46
  -4  11   5   56.81    2.50
  -4  11   4   33.41    1.81
  -4  11   3  128.47    5.51
  -4  11   2    0.81    0.38
  -4  11   1    3.64    0.63
  -4  11   0    9.41    0.96
  -4  11  -1   66.32    3.41
  -4  11  -1   62.25    3.17
  -4  11  -2   39.43    2.33
  -4  11  -2   44.99    2.44
  -4  11  -2   36.96    2.17
  -4  11  -3  144.87    6.49
  -4  11  -3  151.04    6.30
  -4  11  -4    1.70    0.47
  -4  11  -4    2.86    0.49
  -4  10   8   13.83    0.83
  -4  10   7    0.54    0.32
  -4  10   6  114.47    5.28
  -4  10   6  127.40    5.29
  -4  10   5   25.70    1.84
  -4  10   5   25.68    1.69
  -4  10   4   36.84    2.42
  -4  10   4   36.40    2.19
  -4  10   3    9.06    1.18
  -4  10   3    8.90    1.02
  -4  10   2   73.26    4.10
  -4  10   2   73.74    3.79
  -4  10   1  172.64    7.78
  -4  10   1  163.09    7.37
  -4  10   0   81.03    4.13
  -4  10  -1   23.37    1.79
  -4  10  -2   15.10    1.50
  -4  10  -2   12.94    1.31
  -4  10  -3    9.74    1.17
  -4  10  -3   10.46    1.14
  -4  10  -4    2.53    0.63
  -4  10  -5    0.07    0.34
  -4  10  -5   -0.10    0.46
  -4  10  -6    3.08    0.67
  -4  10  -7    2.87    0.50
   4  -9  -9   -0.09    0.25
  -4   9   9   -0.04    0.22
   4  -9  -9   -0.12    0.28
   4  -9  -8    4.09    0.73
   4  -9  -7    0.65    0.49
  -4   9   6   44.60    2.69
   4  -9  -6   48.64    3.00
  -4   9   5   63.55    3.53
  -4   9   5   60.84    3.07
  -4   9   4    0.37    0.51
  -4   9   4    0.96    0.43
  -4   9   3   56.18    3.45
  -4   9   3   54.13    3.01
  -4   9   3   53.27    3.15
  -4   9   2  207.99    9.54
  -4   9   2  204.58    9.01
  -4   9   2  221.09    9.29
  -4   9   1  226.69   10.00
  -4   9   1  218.04    9.39
  -4   9   1  217.69    9.55
  -4   9   1  215.28    9.75
  -4   9   0   57.52    3.38
  -4   9  -1    4.67    0.96
  -4   9  -1    4.60    1.07
  -4   9  -1    5.14    0.93
  -4   9  -2    5.74    1.09
  -4   9  -2    8.91    1.15
  -4   9  -3    0.55    0.56
  -4   9  -3    0.41    0.56
  -4   9  -4   19.89    1.74
  -4   9  -4   20.52    1.78
  -4   9  -4   20.02    1.86
  -4   9  -4   20.49    1.85
  -4   9  -5    6.83    1.07
  -4   9  -5    7.66    1.09
  -4   9  -5    8.09    1.09
  -4   9  -6    4.27    0.87
  -4   9  -6    5.51    0.86
  -4   9  -6    4.70    0.85
  -4   9  -6    5.52    1.00
  -4   9  -7    2.92    0.75
  -4   9  -7    4.37    0.82
  -4   9  -7    2.49    0.62
  -4   9  -8    2.03    0.51
  -4   9  -8    2.41    0.59
  -4   9  -9    8.52    0.79
  -4   8  10    0.80    0.35
   4  -8 -10    1.16    0.46
   4  -8 -10    0.63    0.30
  -4   8   9   24.11    1.76
   4  -8  -9   22.30    1.90
   4  -8  -9   25.49    1.61
  -4   8   8    5.16    0.86
   4  -8  -8    6.18    1.14
  -4   8   7   16.05    1.57
   4  -8  -7   18.13    1.96
  -4   8   6   94.37    4.89
  -4   8   6   91.90    4.31
  -4   8   6   94.84    4.75
   4  -8  -6  104.73    5.62
  -4   8   5   43.77    2.88
   4  -8  -5   52.73    3.53
  -4   8   5   46.74    2.61
  -4   8   5   44.55    2.95
  -4   8   4  132.13    6.07
  -4   8   4  136.96    6.58
  -4   8   3   44.85    6.60
  -4   8   3   51.48    2.84
  -4   8   3   40.90    5.90
  -4   8   3   43.01    3.05
  -4   8   2   16.70    1.50
  -4   8   2   12.19    3.60
  -4   8   2   16.64    1.79
  -4   8   2   16.83    1.70
  -4   8   1   80.94    4.33
  -4   8   1   77.85    8.53
  -4   8   1   83.82    4.22
  -4   8   1   86.98    4.44
  -4   8   1   73.11    8.97
  -4   8   1   73.06    4.31
  -4   8   1   83.63    4.71
  -4   8   1   83.84    4.58
  -4   8   0  203.30    9.24
  -4   8   0  209.12   15.61
  -4   8   0  225.17    9.28
  -4   8   0  205.03    8.99
  -4   8   0  206.49    9.57
  -4   8   0  194.30    9.28
  -4   8  -1 1743.59   66.80
  -4   8  -1 1868.77   76.88
  -4   8  -1 1795.15   67.08
  -4   8  -1 1671.68   76.00
  -4   8  -1 1711.42   66.96
  -4   8  -2   53.58    3.50
  -4   8  -2   43.88    6.98
  -4   8  -2   54.22    3.41
  -4   8  -2   49.57    3.13
  -4   8  -2   51.09    3.02
  -4   8  -2   51.22    7.10
  -4   8  -2   49.85    3.29
  -4   8  -2   51.50    3.26
  -4   8  -3  139.72   12.29
  -4   8  -3  147.52    7.10
  -4   8  -3  156.66    7.47
  -4   8  -3  154.61    7.41
  -4   8  -3  163.55   14.02
  -4   8  -4   20.07    1.80
  -4   8  -4   18.79    1.99
  -4   8  -4   19.14    1.91
  -4   8  -5    4.03    0.97
  -4   8  -5    4.33    0.91
  -4   8  -5    6.02    1.06
  -4   8  -5    5.16    0.97
  -4   8  -6   27.45    2.16
  -4   8  -6   28.86    2.43
  -4   8  -6   30.35    2.34
  -4   8  -7    2.12    0.78
  -4   8  -7    1.11    0.65
  -4   8  -7    1.21    0.62
  -4   8  -8    9.84    1.18
  -4   8  -8    9.90    1.20
  -4   8  -9   -0.07    0.32
  -4   8  -9   -0.20    0.45
  -4   8 -10    7.64    0.88
  -4   8 -10    9.56    0.93
   4  -7 -11    0.47    0.25
   4  -7 -11    0.08    0.32
   4  -7 -10    0.47    0.59
   4  -7 -10    0.56    0.38
  -4   7  10    1.00    0.48
   4  -7  -9    4.39    1.01
   4  -7  -9    5.62    0.83
  -4   7   9    4.25    0.90
  -4   7   8    7.32    1.15
   4  -7  -8    7.12    1.33
  -4   7   7   70.88    4.14
  -4   7   6   34.99    2.05
  -4   7   6   35.61    2.61
  -4   7   6   29.41    2.22
  -4   7   5  422.13   24.51
  -4   7   5  394.23   16.36
  -4   7   5  401.26   16.57
  -4   7   5  396.58   15.92
  -4   7   4   72.65    3.74
  -4   7   4   70.88    4.03
  -4   7   4   76.02    8.60
  -4   7   4   62.36    7.72
  -4   7   4   76.35    4.18
  -4   7   3   78.05    4.32
  -4   7   3   82.16    3.99
  -4   7   3   74.03    4.21
  -4   7   3   83.76    8.72
  -4   7   3   79.67    8.74
  -4   7   3   69.23    3.98
  -4   7   2   51.72    6.26
  -4   7   2   39.00    2.45
  -4   7   2   37.13    2.66
  -4   7   2   38.90    2.79
  -4   7   2   41.32    6.28
  -4   7   1  164.98   12.03
  -4   7   1  201.45   14.78
  -4   7   1  187.24    7.79
  -4   7   1  170.85    7.86
  -4   7   1  179.12   13.36
  -4   7   1  165.13    8.03
  -4   7   1  175.03    8.20
  -4   7   0    7.61    1.05
  -4   7   0    7.92    1.00
  -4   7   0    7.01    1.15
  -4   7   0    4.35    0.89
  -4   7   0    5.52    2.47
  -4   7   0    6.38    1.12
  -4   7  -1  169.97    7.09
  -4   7  -1  148.28    7.14
  -4   7  -1  134.68   12.23
  -4   7  -1  150.57    7.14
  -4   7  -1  141.01   12.50
  -4   7  -1  139.49    7.02
  -4   7  -1  143.25    7.04
  -4   7  -2  159.41    7.40
  -4   7  -2  160.68    7.70
  -4   7  -2  159.93    7.11
  -4   7  -2  165.45    7.34
  -4   7  -2  145.25   12.62
  -4   7  -2  143.07    7.37
  -4   7  -2  165.07    7.66
  -4   7  -2  160.37    7.56
  -4   7  -2  142.91   12.99
  -4   7  -3    4.72    0.89
  -4   7  -3    5.27    0.69
  -4   7  -3    3.61    0.75
  -4   7  -3    8.31    1.30
  -4   7  -3    4.95    0.99
  -4   7  -3    5.52    2.34
  -4   7  -3    6.13    1.10
  -4   7  -3    9.37    3.21
  -4   7  -4   33.02    2.03
  -4   7  -4   39.80    2.83
  -4   7  -4   37.66    2.88
  -4   7  -4   33.34    2.62
  -4   7  -4   40.18    5.95
  -4   7  -5    7.65    1.21
  -4   7  -5    4.44    0.95
  -4   7  -5    6.40    1.21
  -4   7  -5    5.01    0.70
  -4   7  -5    5.90    1.10
  -4   7  -6   17.64    1.81
  -4   7  -6   13.57    1.76
  -4   7  -6   14.78    1.60
  -4   7  -6   15.29    1.17
  -4   7  -7   39.70    2.92
  -4   7  -7   35.74    2.00
  -4   7  -7   39.69    3.00
  -4   7  -7   38.41    2.79
  -4   7  -8    0.94    0.63
  -4   7  -8    1.63    0.66
  -4   7  -9    5.77    1.00
  -4   7  -9    6.85    1.12
  -4   7  -9    6.83    0.99
  -4   7 -10    0.62    0.54
  -4   7 -10    0.69    0.32
  -4   7 -11    4.34    0.72
  -4   7 -11    8.06    0.83
   4  -6 -12    2.46    0.45
  -4   6  11   41.48    2.40
   4  -6 -11   37.96    2.06
   4  -6 -10    0.54    0.39
   4  -6 -10    0.88    0.63
   4  -6  -9    0.88    0.49
  -4   6   8    7.92    1.27
  -4   6   7    0.31    0.59
  -4   6   6    4.14    0.67
  -4   6   6    6.44    1.15
  -4   6   6    3.67    2.40
  -4   6   5   64.31    3.69
  -4   6   5   67.28    4.04
  -4   6   5   68.76    3.48
  -4   6   4   19.49    1.53
  -4   6   4   17.42    3.80
  -4   6   4   21.04    4.37
  -4   6   4   21.31    1.82
  -4   6   4   17.79    1.75
  -4   6   3  164.43    7.80
  -4   6   3  172.11    7.78
  -4   6   3  179.77    7.49
  -4   6   3  188.40   13.54
  -4   6   3  162.57    7.71
  -4   6   3  169.98   13.10
  -4   6   2   10.52    2.86
  -4   6   2    9.57    1.05
  -4   6   2   11.15    1.28
  -4   6   2   13.68    3.00
  -4   6   2   11.06    3.12
  -4   6   2   10.72    1.31
  -4   6   1   41.46    5.48
  -4   6   1   54.86    2.93
  -4   6   1   54.23    3.21
  -4   6   1   55.29    6.40
  -4   6   1   53.16    6.77
  -4   6   1   50.60    3.22
  -4   6   0  324.58   17.79
  -4   6   0  338.25   14.10
  -4   6   0  322.78   13.96
  -4   6   0  367.52   20.51
  -4   6   0  347.14   13.78
  -4   6   0  344.44   14.27
  -4   6   0  374.73   21.06
  -4   6  -1   33.77    2.52
  -4   6  -1   41.57    6.01
  -4   6  -1   40.92    2.40
  -4   6  -1   39.15    2.22
  -4   6  -1   41.48    2.76
  -4   6  -1   39.38    2.57
  -4   6  -2  113.35    5.58
  -4   6  -2  105.74    5.20
  -4   6  -2   97.72    5.26
  -4   6  -2  113.25   10.62
  -4   6  -2  104.10    4.92
  -4   6  -2  107.36    4.75
  -4   6  -2   95.67    5.15
  -4   6  -2  117.20   10.18
  -4   6  -2  103.62    5.39
  -4   6  -3  188.03    8.05
  -4   6  -3  155.11    7.36
  -4   6  -3  159.16    6.90
  -4   6  -3  158.90    7.13
  -4   6  -3  156.56   12.41
  -4   6  -3  161.11    7.71
  -4   6  -3  172.96    7.75
  -4   6  -3  173.25   13.80
  -4   6  -3  168.25    7.77
  -4   6  -3  151.14    7.49
  -4   6  -4  641.39   25.07
  -4   6  -4  600.59   24.09
  -4   6  -4  605.77   24.42
  -4   6  -4  612.84   23.86
  -4   6  -4  635.25   24.93
  -4   6  -4  622.62   31.31
  -4   6  -4  612.87   24.39
  -4   6  -4  619.56   24.75
  -4   6  -5  131.63    6.43
  -4   6  -5  127.27    6.38
  -4   6  -5  123.53    6.33
  -4   6  -5  135.44   12.45
  -4   6  -5  135.67    6.25
  -4   6  -5  128.74    5.59
  -4   6  -5  116.63    6.37
  -4   6  -5  139.70   11.01
  -4   6  -5  128.86    6.68
  -4   6  -5  114.37    5.86
  -4   6  -6   19.50    2.11
  -4   6  -6   20.03    2.02
  -4   6  -6   20.74    1.95
  -4   6  -6   21.33    1.48
  -4   6  -6   18.81    1.97
  -4   6  -6   21.43    1.92
  -4   6  -6   24.27    5.13
  -4   6  -7   24.50    5.18
  -4   6  -7   18.66    1.80
  -4   6  -7   20.96    1.88
  -4   6  -7   19.51    1.40
  -4   6  -7   18.80    2.05
  -4   6  -7   20.59    2.06
  -4   6  -8   -0.06    0.28
  -4   6  -8   -0.25    0.47
  -4   6  -8    0.15    0.54
  -4   6  -8    1.00    0.70
  -4   6  -8    0.51    0.71
  -4   6  -8   -0.15    0.50
  -4   6  -9   13.31    1.03
  -4   6  -9   16.87    1.75
  -4   6  -9   12.97    1.63
  -4   6  -9   14.96    1.74
  -4   6  -9   17.58    1.69
  -4   6 -10   20.86    1.87
  -4   6 -10   24.21    2.00
  -4   6 -11   11.57    1.34
  -4   6 -11   10.13    1.16
  -4   6 -12    0.22    0.26
  -4   6 -12    0.36    0.33
   4  -5 -12    0.04    0.22
   4  -5 -12   -0.07    0.34
   4  -5 -12    0.05    0.24
   4  -5 -11    2.58    0.52
   4  -5 -11    1.54    0.69
  -4   5  11    1.60    0.59
   4  -5 -10    3.40    0.70
  -4   5  10    1.98    0.71
  -4   5   9    0.12    0.44
   4  -5  -9   -0.11    0.47
  -4   5   9    0.15    0.60
  -4   5   8    1.23    0.52
  -4   5   7   59.65    3.80
  -4   5   7   55.09    3.37
  -4   5   6   16.44    1.34
  -4   5   6   15.12    1.75
  -4   5   6   18.68    1.64
  -4   5   5  108.15   10.62
  -4   5   5  117.92    5.26
  -4   5   5  110.50    5.86
  -4   5   4  126.95    6.25
  -4   5   4  126.28    5.71
  -4   5   4  119.31   10.90
  -4   5   4  127.74   10.34
  -4   5   4  129.60    5.98
  -4   5   3  164.08    7.47
  -4   5   3  165.20    7.05
  -4   5   3  154.63   12.10
  -4   5   3  158.71   11.93
  -4   5   3  160.49    7.34
  -4   5   2   57.82    3.26
  -4   5   2   58.70    3.18
  -4   5   2   49.33    3.09
  -4   5   2   68.59    7.04
  -4   5   2   57.91    6.45
  -4   5   2   55.13    5.84
  -4   5   1   38.67    4.83
  -4   5   1   40.14    2.49
  -4   5   1   36.81    2.47
  -4   5   1   41.34    5.55
  -4   5   1   33.00    4.66
  -4   5   0  431.62   20.79
  -4   5   0  396.69   21.96
  -4   5   0  409.75   16.73
  -4   5   0  418.18   16.87
  -4   5   0  424.74   22.82
  -4   5  -1   95.22    4.22
  -4   5  -1   92.13    4.48
  -4   5  -1   95.16    8.69
  -4   5  -1   90.14    4.68
  -4   5  -1   74.71    6.29
  -4   5  -2    0.70    1.20
  -4   5  -2    1.08    0.47
  -4   5  -2    0.82    0.32
  -4   5  -2    1.89    0.52
  -4   5  -2    0.63    1.08
  -4   5  -2    0.45    0.39
  -4   5  -3  323.94   13.70
  -4   5  -3  335.62   13.91
  -4   5  -3  335.35   13.30
  -4   5  -3  344.60   13.72
  -4   5  -3  338.54   14.19
  -4   5  -3  362.24   19.72
  -4   5  -3  348.70   14.02
  -4   5  -3  330.41   20.17
  -4   5  -3  312.31   13.94
  -4   5  -3  338.26   14.06
  -4   5  -4  251.63   11.10
  -4   5  -4  254.67   17.13
  -4   5  -4  253.41   10.29
  -4   5  -4  260.76   10.60
  -4   5  -4  242.53   10.77
  -4   5  -4  253.86   10.12
  -4   5  -4  243.81   11.03
  -4   5  -4  276.27   16.44
  -4   5  -4  248.39   10.62
  -4   5  -4  223.07   10.81
  -4   5  -5    1.73    0.65
  -4   5  -5   -0.15    0.53
  -4   5  -5    0.13    0.42
  -4   5  -5    0.13    0.48
  -4   5  -5    0.85    1.19
  -4   5  -5    0.22    0.45
  -4   5  -5    0.16    0.32
  -4   5  -5    0.34    0.32
  -4   5  -5    0.78    0.64
  -4   5  -5   -0.63    0.87
  -4   5  -5    0.11    0.35
  -4   5  -5    0.15    0.50
  -4   5  -5    0.47    0.56
  -4   5  -6   74.56    4.26
  -4   5  -6   78.69    4.58
  -4   5  -6   71.77    3.98
  -4   5  -6   69.18    4.08
  -4   5  -6   69.37    4.35
  -4   5  -6   65.39    3.77
  -4   5  -6   69.94    8.77
  -4   5  -7   66.70    3.82
  -4   5  -7   59.26    3.84
  -4   5  -7   64.63    4.13
  -4   5  -7   63.07    4.19
  -4   5  -7   55.30    7.82
  -4   5  -7   57.22    3.61
  -4   5  -8  128.78    6.28
  -4   5  -8  127.03    6.33
  -4   5  -8  130.10    6.70
  -4   5  -8  125.46    6.60
  -4   5  -8  117.77   11.92
  -4   5  -8  141.44    6.99
  -4   5  -8  126.47    6.93
  -4   5  -9    0.56    0.64
  -4   5  -9    0.17    0.65
  -4   5  -9    1.11    0.70
  -4   5  -9    0.43    0.47
  -4   5 -10    0.68    0.52
  -4   5 -10    2.40    0.90
  -4   5 -10    1.21    0.75
  -4   5 -10    0.59    0.32
  -4   5 -11   13.39    1.63
  -4   5 -11   14.75    1.55
  -4   5 -11   14.71    1.02
  -4   5 -12   10.95    1.09
  -4   5 -12    8.85    1.14
  -4   5 -12   12.96    1.34
  -4   5 -13    0.05    0.24
   4  -4 -12    2.66    0.46
   4  -4 -12    1.97    0.45
   4  -4 -12    2.76    0.61
   4  -4 -11    0.53    0.42
  -4   4  11    0.50    0.44
  -4   4  11    0.55    0.55
   4  -4 -11    0.99    0.71
  -4   4  10    0.71    0.61
  -4   4  10    0.49    0.49
   4  -4 -10    1.36    0.57
  -4   4   9  164.15    7.70
  -4   4   9  140.03    7.21
   4  -4  -9  157.27    7.12
  -4   4   8  203.90    9.27
  -4   4   8  206.72    9.59
  -4   4   8  194.20   15.89
  -4   4   7   -0.92    1.28
  -4   4   7    1.27    0.64
  -4   4   6   75.72    4.38
  -4   4   6   75.16    3.64
  -4   4   6   71.43    4.00
  -4   4   5   15.96    1.53
  -4   4   5   13.13    3.65
  -4   4   5   22.03    1.54
  -4   4   5   23.42    1.99
  -4   4   4    0.69    0.97
  -4   4   4    0.36    0.40
  -4   4   3    0.62    1.06
  -4   4   3   -0.55    0.55
  -4   4   3    0.53    0.40
  -4   4   2  440.64   22.58
  -4   4   2  425.36   21.13
  -4   4   2  441.15   22.51
  -4   4   1   51.36    5.81
  -4   4   1   42.10    4.96
  -4   4   1   60.10    5.76
  -4   4   0  215.90   13.64
  -4   4   0  227.07   13.31
  -4   4   0  198.66   11.94
  -4   4  -1   -0.54    0.76
  -4   4  -1    0.64    0.55
  -4   4  -2    8.30    2.57
  -4   4  -2    9.66    2.45
  -4   4  -3   28.82    2.06
  -4   4  -3   31.03    1.76
  -4   4  -3   31.08    2.31
  -4   4  -3   36.88    4.75
  -4   4  -4    0.10    0.36
  -4   4  -4    0.55    0.95
  -4   4  -4   -0.13    0.47
  -4   4  -4    0.12    0.39
  -4   4  -4    0.13    0.41
  -4   4  -4   -0.69    1.18
  -4   4  -5  103.51    5.43
  -4   4  -5   94.36    5.00
  -4   4  -5  102.33    9.67
  -4   4  -5  100.96    5.37
  -4   4  -5  103.03    5.17
  -4   4  -6  363.73   15.56
  -4   4  -6  366.57   15.15
  -4   4  -6  356.31   15.16
  -4   4  -6  383.74   15.55
  -4   4  -6  375.78   15.71
  -4   4  -6  375.77   15.20
  -4   4  -6  335.55   14.78
  -4   4  -6  374.69   15.63
  -4   4  -6  347.97   21.77
  -4   4  -6  352.64   14.85
  -4   4  -7  202.47    9.58
  -4   4  -7  208.13    9.79
  -4   4  -7  210.05   10.08
  -4   4  -7  202.90    9.14
  -4   4  -7  204.57    9.23
  -4   4  -7  223.63    9.55
  -4   4  -7  233.27    9.88
  -4   4  -7  172.67   14.81
  -4   4  -7  204.96    9.48
  -4   4  -8   29.73    2.60
  -4   4  -8   31.96    2.90
  -4   4  -8   33.64    2.44
  -4   4  -8   30.99    2.32
  -4   4  -8   27.27    2.09
  -4   4  -8   27.21    2.42
  -4   4  -8   30.54    5.67
  -4   4  -8   26.46    2.38
  -4   4  -9   55.61    3.52
  -4   4  -9   67.86    4.19
  -4   4  -9   60.22    4.27
  -4   4  -9   67.51    3.98
  -4   4  -9   56.22    7.75
  -4   4  -9   66.83    4.13
  -4   4 -10  346.85   15.67
  -4   4 -10  359.01   15.31
  -4   4 -10  358.43   14.90
  -4   4 -11   17.01    1.89
  -4   4 -11   17.77    2.05
  -4   4 -11   14.45    1.64
  -4   4 -11   13.42    1.76
  -4   4 -12   39.78    2.69
  -4   4 -12   34.55    2.34
  -4   4 -12   34.28    2.62
  -4   4 -13    1.94    0.55
   4  -3 -12    4.90    0.63
  -4   3  12    5.40    0.78
   4  -3 -12    3.63    0.60
   4  -3 -11    0.08    0.39
  -4   3  11    0.23    0.45
  -4   3  11   -0.11    0.54
   4  -3 -10    0.50    0.46
  -4   3  10   -0.14    0.52
  -4   3  10    0.29    0.55
   4  -3  -9  141.87    6.53
  -4   3   9  138.27    6.85
  -4   3   9  131.62    6.96
  -4   3   8  249.59   11.14
  -4   3   8  250.09   18.29
   4  -3  -8  257.08   10.89
  -4   3   8  245.91   11.36
  -4   3   7  830.24   32.72
  -4   3   7  823.84   32.96
  -4   3   7  875.45   41.99
  -4   3   6  214.56    9.53
  -4   3   6  218.31    9.01
  -4   3   6  213.11   15.71
  -4   3   5    0.13    0.46
  -4   3   5    0.41    0.38
  -4   3   4   11.60    2.94
  -4   3   4    7.95    1.08
  -4   3   3   14.73    3.12
  -4   3   2  127.54    9.33
  -4   3   2  122.46    8.32
  -4   3   2  125.59    9.14
  -4   3   1  990.96   42.18
  -4   3   1  974.35   41.82
  -4   3   1  990.47   42.67
  -4   3   0   75.31    6.53
  -4   3   0   80.69    6.26
  -4   3   0   79.73    5.08
  -4   3   0   93.30    7.34
  -4   3  -1   34.17    4.37
  -4   3  -1   37.38    3.69
  -4   3  -2  869.60   39.72
  -4   3  -2  923.07   39.35
  -4   3  -3  135.62    9.50
  -4   3  -4  343.96   19.38
  -4   3  -5   -0.10    0.34
  -4   3  -5    0.66    1.30
  -4   3  -5    0.40    0.47
  -4   3  -5   -0.11    0.38
  -4   3  -5    0.53    0.49
  -4   3  -6  126.23    6.10
  -4   3  -6  123.65    6.43
  -4   3  -6  130.35   10.95
  -4   3  -6  130.39    6.53
  -4   3  -6  127.34    6.14
  -4   3  -7   69.19    3.97
  -4   3  -7   72.92    4.13
  -4   3  -7   71.22    4.18
  -4   3  -7   66.96    4.41
  -4   3  -7   67.64    3.95
  -4   3  -7   66.54    3.72
  -4   3  -7   64.67    4.20
  -4   3  -7   71.51    3.86
  -4   3  -7   73.74    4.16
  -4   3  -7   69.03    8.08
  -4   3  -8   23.10    2.13
  -4   3  -8   20.29    2.08
  -4   3  -8   27.17    2.59
  -4   3  -8   19.76    1.78
  -4   3  -8   22.20    2.09
  -4   3  -8   24.39    4.94
  -4   3  -8   20.17    1.89
  -4   3  -8   22.04    1.87
  -4   3  -8   22.85    2.01
  -4   3  -9   39.55    3.27
  -4   3  -9   35.05    2.83
  -4   3  -9   35.29    2.53
  -4   3  -9   36.53    2.64
  -4   3  -9   33.93    2.64
  -4   3  -9   27.35    5.24
  -4   3  -9   35.21    2.81
  -4   3  -9   31.69    2.36
  -4   3 -10 1190.69   46.51
  -4   3 -11  266.11   12.13
  -4   3 -11  268.37   11.69
  -4   3 -11  259.98   12.29
  -4   3 -12   17.21    1.82
  -4   3 -12   13.57    1.44
  -4   3 -12   15.51    1.88
  -4   3 -12   18.30    2.00
  -4   3 -13   11.85    1.26
  -4   3 -13   11.87    1.42
  -4   3 -13   10.91    1.40
  -4   3 -14    1.42    0.47
   4  -2 -12   17.31    1.31
  -4   2  12   14.54    1.37
   4  -2 -12   19.18    1.26
   4  -2 -11   31.96    2.24
  -4   2  11   36.31    2.51
   4  -2 -11   34.65    2.14
  -4   2  10    3.41    0.88
  -4   2  10    1.59    0.74
   4  -2 -10    3.76    0.74
  -4   2   9   27.65    2.40
  -4   2   9   28.38    2.40
   4  -2  -9   25.51    2.00
  -4   2   8   25.33    4.98
   4  -2  -8   27.67    2.06
  -4   2   8   27.77    2.33
  -4   2   8   23.92    2.27
  -4   2   7  129.85    6.60
  -4   2   7  150.33   12.81
   4  -2  -7  132.51    6.29
  -4   2   7  143.98    6.91
  -4   2   6  106.30   10.15
  -4   2   6  104.14    5.37
  -4   2   6  110.07    5.61
  -4   2   5  134.22    6.32
  -4   2   5  146.69   11.48
  -4   2   4   32.15    2.27
  -4   2   3  133.44    9.91
  -4   2   2   -0.46    0.78
  -4   2   1    3.81    1.41
  -4   2   1    3.27    1.35
  -4   2   1    1.46    0.82
  -4   2   1    3.16    1.36
  -4   2   0   71.16    6.16
  -4   2   0   72.38    6.20
  -4   2   0   85.56    6.30
  -4   2   0   71.99    4.99
  -4   2   0   67.91    5.65
  -4   2  -1  238.59   12.28
  -4   2  -1  191.19   11.95
  -4   2  -1  228.17   12.81
  -4   2  -1  195.37   10.94
  -4   2  -2 1449.54   59.96
  -4   2  -3    0.72    0.71
  -4   2  -4  689.00   32.27
  -4   2  -5  318.00   18.23
  -4   2  -6   22.46    1.81
  -4   2  -6   20.65    1.72
  -4   2  -7   11.18    1.59
  -4   2  -7   14.14    1.47
  -4   2  -7   14.13    1.18
  -4   2  -7   13.42    1.39
  -4   2  -7   10.44    2.99
  -4   2  -8  253.70   11.43
  -4   2  -8  247.15   10.94
  -4   2  -8  268.47   11.30
  -4   2  -8  259.49   11.46
  -4   2  -8  267.00   17.77
  -4   2  -8  269.10   11.41
  -4   2  -8  267.50   10.75
  -4   2  -8  265.02   11.25
  -4   2  -8  244.91   11.08
  -4   2  -9  206.23    9.16
  -4   2  -9  171.18   14.35
  -4   2  -9  181.78    9.13
  -4   2  -9  212.32    8.75
  -4   2  -9  209.17    9.21
  -4   2  -9  215.69    9.20
  -4   2  -9  199.46    9.39
  -4   2 -10  486.04   19.38
  -4   2 -10  491.82   18.93
  -4   2 -10  472.54   20.16
  -4   2 -10  440.04   19.51
  -4   2 -10  464.33   20.34
  -4   2 -10  478.24   19.25
  -4   2 -11    0.43    0.89
  -4   2 -11    0.62    0.87
  -4   2 -11    0.42    0.46
  -4   2 -11    0.55    0.75
  -4   2 -12    9.51    1.57
  -4   2 -12    6.84    1.34
  -4   2 -12    9.94    1.46
  -4   2 -13    6.12    1.20
  -4   2 -13    5.59    1.11
  -4   2 -13    5.28    0.94
  -4   2 -14   42.44    2.78
  -4   2 -14   46.21    2.73
  -4   2 -15    0.10    0.19
   4  -1 -12    0.59    0.38
  -4   1  11   43.31    2.92
   4  -1 -11   48.26    2.61
   4  -1 -11   43.45    2.71
   4  -1 -10   43.16    2.79
  -4   1  10   39.50    2.96
  -4   1  10   39.54    3.00
   4  -1 -10   43.56    2.60
  -4   1   9   32.35    2.62
  -4   1   9   27.09    2.44
   4  -1  -9   30.48    2.15
  -4   1   8  121.09    6.47
  -4   1   8  127.33    6.49
   4  -1  -8  126.52    5.93
  -4   1   7  665.84   27.16
   4  -1  -7  692.90   26.54
  -4   1   7  663.30   27.07
  -4   1   6   13.77    3.39
  -4   1   6   14.21    1.56
   4  -1  -6   10.41    1.12
  -4   1   6   14.12    3.58
  -4   1   6   12.58    1.43
  -4   1   5    4.14    1.93
  -4   1   5    0.62    1.07
  -4   1   5    3.97    0.83
  -4   1   5    5.07    0.86
  -4   1   4    4.22    0.77
  -4   1   4    5.99    2.14
  -4   1   3    7.23    1.74
  -4   1   2  726.86   31.74
  -4   1   2  715.37   30.73
  -4   1   2  661.29   29.97
  -4   1   1  280.94   14.79
  -4   1   1  273.51   13.98
  -4   1   1  280.05   14.30
  -4   1   0    0.78    0.77
  -4   1   0    0.80    0.59
  -4   1   0    0.34    0.76
  -4   1  -1   18.93    2.77
  -4   1  -1   19.86    3.10
  -4   1  -1   17.14    1.54
  -4   1  -2  578.29   26.85
  -4   1  -3  186.95   10.61
  -4   1  -4  806.40   37.35
  -4   1  -4  868.53   35.81
  -4   1  -5   12.28    2.81
  -4   1  -5   15.69    2.55
  -4   1  -6   28.73    4.49
  -4   1  -7   46.30    2.39
  -4   1  -7   40.34    2.59
  -4   1  -7   39.80    2.88
  -4   1  -7   39.70    2.65
  -4   1  -7   40.47    2.88
  -4   1  -7   36.78    5.58
  -4   1  -8   16.17    1.59
  -4   1  -8   20.92    4.15
  -4   1  -8   15.83    1.54
  -4   1  -8   17.69    1.36
  -4   1  -8   17.57    1.97
  -4   1  -8   15.46    1.61
  -4   1  -8   13.63    1.46
  -4   1  -9  106.06    5.25
  -4   1  -9  101.12    4.85
  -4   1  -9  105.37    5.82
  -4   1  -9   98.28    5.33
  -4   1  -9  108.57    6.09
  -4   1  -9   99.23    5.25
  -4   1 -10  188.52    8.31
  -4   1 -10  199.82    8.73
  -4   1 -10  199.33    9.46
  -4   1 -10  208.83    9.02
  -4   1 -10  177.08    9.48
  -4   1 -10  182.68    8.70
  -4   1 -11   11.09    1.17
  -4   1 -11    9.49    1.72
  -4   1 -11   10.34    1.68
  -4   1 -11   10.02    1.56
  -4   1 -11   10.76    1.31
  -4   1 -12   96.83    4.49
  -4   1 -12   90.49    5.19
  -4   1 -12   87.15    5.42
  -4   1 -12   90.38    5.69
  -4   1 -13   73.94    4.19
  -4   1 -13   80.83    4.62
  -4   1 -14    2.20    0.70
   4   0 -12    0.06    0.32
   4   0 -11    5.96    0.91
  -4   0  11    4.51    0.94
   4   0 -10   73.25    3.76
   4   0 -10   72.31    4.02
  -4   0  10   71.48    4.43
   4   0  -9   20.53    1.66
   4   0  -9   18.97    1.82
  -4   0   9   18.20    2.03
  -4   0   9   18.73    2.14
  -4   0   8    8.70    1.34
  -4   0   8    7.39    1.23
   4   0  -8    7.30    1.00
  -4   0   7   21.45    4.55
   4   0  -7   20.55    1.63
  -4   0   7   21.09    2.03
  -4   0   7   19.42    1.94
   4   0  -6   71.96    3.70
  -4   0   6   74.14    4.23
  -4   0   6   76.81    4.30
   4   0  -5    3.36    0.60
  -4   0   5    3.74    0.78
  -4   0   5    3.32    0.74
  -4   0   4  549.37   27.10
  -4   0   4  531.12   21.88
  -4   0   3  757.34   31.94
  -4   0   3  730.68   33.48
  -4   0   2  211.55   11.54
  -4   0   2  206.53   12.10
  -4   0   1  212.23   11.78
  -4   0   1  221.65   12.14
  -4   0   0   18.08    2.70
  -4   0   0   21.15    2.74
  -4   0  -1    4.51    1.05
  -4   0  -1    3.70    1.25
  -4   0  -2  237.14   13.91
  -4   0  -2  261.18   11.69
  -4   0  -3  307.81   15.19
  -4   0  -3  291.62   16.12
  -4   0  -4  715.94   30.17
  -4   0  -4  662.94   31.66
  -4   0  -5  653.14   28.42
  -4   0  -5  644.24   30.71
  -4   0  -6   -0.32    0.63
  -4   0  -6    0.60    1.02
  -4   0  -7   55.49    2.75
  -4   0  -7   46.78    3.15
  -4   0  -7   52.67    4.46
  -4   0  -7   55.15    3.16
  -4   0  -7   52.23    3.29
  -4   0  -8    3.91    0.99
  -4   0  -8    5.14    1.10
  -4   0  -8    4.35    0.96
  -4   0  -8    2.82    0.67
  -4   0  -9  264.18   12.41
  -4   0  -9  268.17   11.43
  -4   0  -9  276.60   12.13
  -4   0  -9  262.71   12.23
  -4   0 -10  111.10    5.31
  -4   0 -10  114.37    5.59
  -4   0 -10  117.08    6.29
  -4   0 -10  112.13    6.43
  -4   0 -11   22.03    1.70
  -4   0 -11   19.20    1.91
  -4   0 -11   25.45    2.39
  -4   0 -11   23.73    2.47
  -4   0 -12    0.44    0.41
  -4   0 -12    0.38    0.74
  -4   0 -12    1.89    0.78
  -4   0 -12    0.24    0.43
  -4   0 -13   -0.12    0.43
  -4   0 -13    0.79    0.75
  -4   0 -13    0.78    0.86
  -4   0 -13    1.08    0.41
  -4   0 -14    9.84    1.22
  -4   0 -14    9.56    1.41
  -4   0 -15   54.36    3.05
  -4   0 -15   48.70    2.88
  -4  -1  12   16.08    1.29
  -4  -1  12   16.34    1.39
  -4  -1  11    7.14    1.05
  -4  -1  11    7.09    1.14
   4   1 -11    7.99    0.96
  -4  -1  10   31.59    2.56
   4   1 -10   33.53    2.33
  -4  -1  10   30.59    2.64
   4   1  -9    3.92    0.90
   4   1  -9    3.81    0.76
  -4  -1   9    2.41    0.85
  -4  -1   8  283.61   12.80
  -4  -1   8  308.49   20.25
   4   1  -8  273.42   11.57
   4   1  -8  267.12   20.75
  -4  -1   7    1.79    1.53
   4   1  -7    0.64    0.41
  -4  -1   7    0.44    0.52
  -4  -1   7    0.47    0.51
   4   1  -6   21.43    1.59
  -4  -1   6   19.70    1.89
  -4  -1   6   20.63    1.98
   4   1  -5   45.32    2.48
  -4  -1   5   49.25    3.05
  -4  -1   5   43.43    2.92
  -4  -1   4   43.42    2.78
  -4  -1   4   44.34    2.77
  -4  -1   4   48.05    4.34
  -4  -1   3   95.32    6.76
  -4  -1   3  102.28    8.18
  -4  -1   2  114.17    7.80
  -4  -1   2  135.55    9.26
  -4  -1   1   23.98    3.12
  -4  -1   1   18.91    3.03
  -4  -1   0 1078.89   44.77
  -4  -1  -1  144.92    8.98
  -4  -1  -1  140.10    8.07
  -4  -1  -2 4382.47  166.84
  -4  -1  -3 1192.81   46.86
  -4  -1  -3 1081.76   45.42
  -4  -1  -4   52.87    4.87
  -4  -1  -5  625.03   27.69
  -4  -1  -6    8.85    1.90
  -4  -1  -7  136.02    8.30
  -4  -1  -7  137.08    5.89
  -4  -1  -8    8.84    0.92
  -4  -1  -9  170.07    7.53
  -4  -1  -9  158.85    7.18
  -4  -1  -9  175.16    8.21
  -4  -1  -9  167.68    8.26
  -4  -1 -10    5.63    1.29
  -4  -1 -10    7.32    1.32
  -4  -1 -10    7.90    1.30
  -4  -1 -11    0.46    0.87
  -4  -1 -11   -0.19    0.67
  -4  -1 -11    0.67    0.57
  -4  -1 -12    3.81    1.30
  -4  -1 -12    5.89    1.26
  -4  -1 -12    4.77    0.98
  -4  -1 -12    5.17    0.82
  -4  -1 -12    4.49    0.93
  -4  -1 -13   15.00    1.98
  -4  -1 -13   16.36    1.80
  -4  -1 -13   13.27    1.22
  -4  -1 -13   13.71    1.43
  -4  -1 -14   51.05    3.49
  -4  -1 -14   52.31    2.69
  -4  -1 -15   18.49    1.65
  -4  -2  12    2.16    0.46
  -4  -2  12    2.50    0.53
   4   2 -11   12.28    1.17
  -4  -2  11   14.15    1.37
  -4  -2  11   11.99    1.40
   4   2 -10   30.46    2.19
  -4  -2  10   34.83    2.56
  -4  -2  10   30.96    2.65
   4   2  -9   20.44    1.86
  -4  -2   9   22.93    2.34
  -4  -2   9   23.37    2.17
   4   2  -8  122.71    5.56
  -4  -2   8  124.70   11.96
   4   2  -8  106.07   11.85
  -4  -2   8  110.53    6.46
  -4  -2   8  117.02    6.31
  -4  -2   7   87.03    5.39
  -4  -2   7   83.36    9.62
   4   2  -7   92.95    4.45
   4   2  -6    1.30    0.44
  -4  -2   6    0.84    0.83
   4   2  -6    2.00    0.66
  -4  -2   6    0.18    0.58
   4   2  -5   32.75    2.04
  -4  -2   5   37.50    2.86
  -4  -2   5   36.24    2.61
  -4  -2   5   35.74    5.52
   4   2  -5   38.64    2.46
  -4  -2   4  729.36   28.55
  -4  -2   4  722.92   31.23
  -4  -2   4  707.20   28.77
  -4  -2   4  782.26   35.26
  -4  -2   3  185.81   10.77
  -4  -2   2   27.28    3.51
  -4  -2   1  707.12   31.11
  -4  -2   0 1145.67   46.88
  -4  -2   0 1118.07   47.17
  -4  -2  -1  527.25   23.93
  -4  -2  -1  545.47   24.81
  -4  -2  -2  559.29   24.90
  -4  -2  -3 1006.44   43.62
  -4  -2  -3 1111.83   44.49
  -4  -2  -4   41.23    4.44
  -4  -2  -4   50.58    4.88
  -4  -2  -5   36.15    4.09
  -4  -2  -5   43.33    4.31
  -4  -2  -6  101.42    7.51
  -4  -2  -6  120.98    8.34
  -4  -2  -7  217.67   12.03
  -4  -2  -7  219.01   13.25
  -4  -2  -8  106.33    5.77
  -4  -2  -8   96.17    4.52
  -4  -2  -9  146.74    7.19
  -4  -2  -9  141.99    7.18
  -4  -2  -9  134.92    7.48
  -4  -2  -9  142.48    6.28
  -4  -2 -10    9.33    1.45
  -4  -2 -10   11.23    1.55
  -4  -2 -10   11.21    1.77
  -4  -2 -10    9.73    1.08
  -4  -2 -11   11.91    1.68
  -4  -2 -11   12.93    1.61
  -4  -2 -11   12.62    1.93
  -4  -2 -11   12.47    1.24
  -4  -2 -12    0.65    0.58
  -4  -2 -12    1.11    1.05
  -4  -2 -12    0.71    0.45
  -4  -2 -13   21.37    1.89
  -4  -2 -13   23.81    2.44
  -4  -2 -14   35.89    2.80
  -4  -2 -15    1.96    0.63
  -4  -3  12    0.42    0.27
  -4  -3  11    0.08    0.34
  -4  -3  11   -0.11    0.46
   4   3 -11    0.71    0.39
  -4  -3  10    6.73    1.09
  -4  -3  10    4.63    1.03
   4   3 -10    4.88    0.82
  -4  -3   9  107.22    5.57
  -4  -3   9   99.54    5.83
   4   3  -9  101.49    5.18
  -4  -3   8   17.28    1.88
   4   3  -8   17.25    1.73
  -4  -3   8   15.25    2.04
  -4  -3   7   20.45    2.07
  -4  -3   7   22.45    2.40
   4   3  -7   19.52    4.72
   4   3  -6   72.22    4.04
  -4  -3   6   67.12    4.20
  -4  -3   6   68.25    8.24
  -4  -3   6   71.35    4.57
  -4  -3   5  185.50    9.21
  -4  -3   5  192.61   14.40
   4   3  -5  198.43    8.64
  -4  -3   4  205.00    9.56
  -4  -3   4  223.22   14.83
   4   3  -4  204.13    8.95
  -4  -3   3   28.24    3.73
  -4  -3   3   27.04    2.27
   4   3  -3   29.49    1.98
  -4  -3   3   28.53    2.12
  -4  -3   2  137.83    9.31
  -4  -3   1  103.67    7.81
  -4  -3   0   14.47    2.78
  -4  -3   0   11.34    2.43
  -4  -3  -1   59.10    5.72
  -4  -3  -1   60.91    5.54
  -4  -3  -2   42.33    4.70
  -4  -3  -2   40.37    4.40
  -4  -3  -3 1266.22   52.65
  -4  -3  -3 1254.35   52.54
  -4  -3  -4   31.35    4.13
  -4  -3  -4   28.16    3.86
  -4  -3  -4   38.63    3.68
  -4  -3  -5   17.24    2.97
  -4  -3  -5   17.98    2.78
  -4  -3  -6    3.06    1.30
  -4  -3  -6    5.40    1.79
  -4  -3  -7   52.62    5.25
  -4  -3  -7   62.33    6.07
  -4  -3  -8    1.11    1.34
  -4  -3  -8   -0.07    0.26
  -4  -3  -8    0.18    0.54
  -4  -3  -9   10.32    1.41
  -4  -3  -9    8.46    1.29
  -4  -3  -9    8.78    1.21
  -4  -3  -9    8.22    1.50
  -4  -3  -9    8.05    0.92
  -4  -3 -10   38.51    5.64
  -4  -3 -10   37.66    2.96
  -4  -3 -10   40.23    3.02
  -4  -3 -10   39.78    3.38
  -4  -3 -10   42.89    2.47
  -4  -3 -11    6.22    1.40
  -4  -3 -11    4.01    0.72
   4   3  12    1.43    0.53
  -4  -3 -12    1.29    0.83
  -4  -3 -12    0.86    0.43
  -4  -3 -13   31.07    2.81
  -4  -3 -13   31.95    1.99
  -4  -3 -14    1.60    0.56
  -4  -3 -14    2.23    0.48
  -4  -3 -14    2.23    0.80
  -4  -3 -15    0.21    0.23
  -4  -3 -15   -0.09    0.34
  -4  -4  11    2.12    0.45
   4   4 -10   -0.08    0.34
  -4  -4  10    0.10    0.38
   4   4  -9   13.66    1.38
  -4  -4   9   10.63    1.36
   4   4  -8    1.73    0.71
  -4  -4   8    3.12    0.87
  -4  -4   7  130.81    6.57
   4   4  -7  100.92   10.97
   4   4  -6  365.58   15.10
  -4  -4   6  350.53   15.34
   4   4  -6  373.03   23.17
   4   4  -5    4.21    0.86
  -4  -4   5    1.89    0.68
   4   4  -5    2.66    1.75
   4   4  -4  201.76    8.75
  -4  -4   4  189.63    8.92
  -4  -4   3    6.74    1.20
   4   4  -3    8.11    1.04
  -4  -4   3    7.57    2.06
  -4  -4   2  311.15   13.46
   4   4  -2  309.73   12.82
  -4  -4   2  351.84   17.83
  -4  -4   1  257.55   14.96
  -4  -4   0  628.92   29.62
  -4  -4   0  627.05   29.48
  -4  -4  -1   62.24    6.13
  -4  -4  -1   43.59    5.13
  -4  -4  -2  303.47   16.85
  -4  -4  -2  301.60   16.81
  -4  -4  -3  557.25   23.11
  -4  -4  -3  492.60   25.72
  -4  -4  -4    2.51    1.40
  -4  -4  -4    2.41    1.03
  -4  -4  -4    1.10    1.22
  -4  -4  -5    4.56    1.67
  -4  -4  -5    5.46    1.54
  -4  -4  -6   24.34    3.92
  -4  -4  -6   31.82    4.01
  -4  -4  -7    8.35    2.13
  -4  -4  -7    6.99    0.73
  -4  -4  -8   13.27    1.60
  -4  -4  -8   11.47    1.48
  -4  -4  -8   13.65    1.79
  -4  -4  -8    9.16    2.16
  -4  -4  -8   12.95    1.08
  -4  -4  -8   15.95    3.22
  -4  -4  -9   12.09    1.11
  -4  -4  -9   10.84    2.85
  -4  -4  -9   13.42    1.87
  -4  -4  -9   13.49    1.64
  -4  -4 -10  103.51    5.84
  -4  -4 -10   86.05    4.28
  -4  -4 -10   97.09    9.14
   4   4  10   90.98    4.67
  -4  -4 -10   85.77    4.97
  -4  -4 -11   13.65    1.24
  -4  -4 -11   14.78    2.01
   4   4  11   15.02    1.45
  -4  -4 -11   13.76    1.58
  -4  -4 -12   11.12    1.11
  -4  -4 -13  165.59    7.92
   4   4  13  158.10    6.98
  -4  -4 -13  152.09    6.72
  -4  -4 -14   12.22    1.01
  -4  -4 -14   13.86    1.49
  -4  -4 -15    1.42    0.32
  -4  -5  11   60.37    2.87
   4   5 -10   13.90    1.15
  -4  -5  10   17.26    1.29
  -4  -5  10   14.37    1.42
   4   5  -9    1.13    0.48
  -4  -5   9    1.78    0.60
  -4  -5   9    0.57    0.60
   4   5  -8   19.75    1.73
  -4  -5   8   17.55    1.75
  -4  -5   8   16.24    1.94
  -4  -5   7   37.26    2.80
  -4  -5   7   38.03    3.14
  -4  -5   6  322.08   14.28
  -4  -5   6  349.00   15.01
  -4  -5   6  334.67   21.25
  -4  -5   5   94.77    5.21
  -4  -5   5   99.28   10.14
   4   5  -5   95.28    5.03
   4   5  -5   85.36    9.11
  -4  -5   5   96.61    5.67
  -4  -5   4  201.25    9.38
  -4  -5   4  218.51   15.55
   4   5  -4  213.72    9.24
  -4  -5   4  199.71    9.79
   4   5  -4  187.07   14.02
  -4  -5   3   95.59    5.00
  -4  -5   3  104.54    9.61
   4   5  -3   92.80    4.79
   4   5  -3   90.68    8.53
  -4  -5   3   81.79    7.75
   4   5  -2  403.20   16.00
  -4  -5   2  372.05   16.14
  -4  -5   2  415.23   22.37
  -4  -5   2  425.46   21.62
   4   5  -1  703.19   27.74
  -4  -5   1  779.26   34.33
  -4  -5   0   29.61    4.52
  -4  -5  -1  497.36   25.30
  -4  -5  -2   -0.58    1.28
  -4  -5  -3  166.77   12.22
  -4  -5  -3  169.37    9.01
  -4  -5  -4  104.37    9.08
  -4  -5  -4  116.24    9.97
  -4  -5  -4  133.44    7.86
  -4  -5  -5  934.62   39.46
  -4  -5  -5  917.56   41.68
  -4  -5  -6  212.37   12.93
  -4  -5  -6  239.91   14.60
  -4  -5  -7   30.18    4.31
  -4  -5  -7   27.78    2.40
  -4  -5  -7   28.12    4.37
  -4  -5  -8    4.02    1.00
  -4  -5  -8    3.25    0.52
  -4  -5  -8    2.94    1.54
  -4  -5  -8    4.66    1.04
  -4  -5  -8    2.63    1.28
  -4  -5  -9    3.92    0.98
  -4  -5  -9    8.03    1.41
  -4  -5  -9    8.44    2.57
  -4  -5 -10   11.15    1.08
  -4  -5 -10    9.76    1.56
  -4  -5 -10   12.14    1.58
  -4  -5 -10   11.80    3.17
   4   5  10   12.17    1.41
  -4  -5 -11  165.41    7.32
  -4  -5 -11  184.04    8.74
  -4  -5 -11  167.34    8.21
   4   5  11  175.43    7.86
  -4  -5 -11  175.80   13.16
  -4  -5 -12  125.16    5.86
  -4  -5 -12  134.82    6.98
  -4  -5 -13    4.97    0.66
   4   5  13    3.58    0.73
  -4  -5 -13    5.36    0.97
   4   5  14    2.31    0.48
  -4  -5 -15   31.39    1.77
  -4  -6  10    0.20    0.27
  -4  -6   9   -0.33    0.50
   4   6  -9    0.08    0.38
  -4  -6   8    1.90    0.78
   4   6  -8    2.05    0.68
  -4  -6   8    2.25    0.64
  -4  -6   7    0.17    0.61
  -4  -6   7    1.28    0.64
  -4  -6   6  389.89   16.69
  -4  -6   6  385.18   16.05
   4   6  -6  375.42   15.47
  -4  -6   5  387.68   22.62
  -4  -6   5  345.60   15.65
  -4  -6   5  357.58   15.21
   4   6  -5  360.15   15.03
  -4  -6   4  901.08   43.36
  -4  -6   4  868.28   35.25
   4   6  -4  940.73   35.18
  -4  -6   4  866.55   35.78
  -4  -6   3  100.57    5.69
   4   6  -3   99.93    5.13
  -4  -6   3   97.75    9.83
  -4  -6   3   99.88    5.28
   4   6  -3   77.79    8.38
  -4  -6   2  114.69   10.51
   4   6  -2  117.08    5.78
  -4  -6   2  119.13    5.73
  -4  -6   2  115.32    5.93
  -4  -6   2  118.30    6.34
  -4  -6   2  134.22   10.70
  -4  -6   1    2.76    0.74
   4   6  -1    3.53    0.76
  -4  -6   1    3.82    0.96
  -4  -6   1    2.08    1.37
  -4  -6   1    5.79    2.27
   4   6   0    3.71    0.77
  -4  -6   0    4.34    0.99
  -4  -6   0    2.07    1.53
  -4  -6   0    4.21    1.97
   4   6   1  835.56   32.23
  -4  -6  -1  834.14   32.83
  -4  -6  -1  811.23   39.02
  -4  -6  -1  787.71   38.97
  -4  -6  -2    7.92    1.18
  -4  -6  -2    9.39    3.04
  -4  -6  -2    8.16    2.62
   4   6   2    7.76    0.99
  -4  -6  -3  108.65    5.64
  -4  -6  -4   23.80    2.09
  -4  -6  -4   16.84    2.50
  -4  -6  -4   28.22    4.72
  -4  -6  -5    7.88    1.23
  -4  -6  -5    4.02    1.89
  -4  -6  -5    8.15    1.97
  -4  -6  -6 1154.18   51.52
  -4  -6  -6 1199.00   49.28
  -4  -6  -6 1149.47   44.69
  -4  -6  -7  229.79   13.95
  -4  -6  -7  218.21   14.65
  -4  -6  -7  224.11   10.32
  -4  -6  -7  215.65    9.57
  -4  -6  -8    2.34    0.84
  -4  -6  -8    2.43    1.47
  -4  -6  -8    1.80    1.33
  -4  -6  -9    8.53    0.86
  -4  -6  -9   10.05    1.55
  -4  -6 -10   49.74    6.30
   4   6  10   46.84    3.10
  -4  -6 -10   43.78    2.42
  -4  -6 -10   50.31    3.50
   4   6  11    1.36    0.60
  -4  -6 -11    1.44    0.42
  -4  -6 -11    0.65    0.56
  -4  -6 -12  475.26   19.74
   4   6  12  488.91   19.40
   4   6  13  108.43    5.02
   4   6  14   77.19    3.63
  -4  -6 -15   27.78    1.54
  -4  -7   9   61.21    3.20
   4   7  -9   67.30    3.05
  -4  -7   8   14.61    1.48
   4   7  -8   15.00    1.31
   4   7  -7    0.85    0.57
  -4  -7   7    2.52    0.79
   4   7  -6    0.19    0.40
  -4  -7   6    1.47    0.77
  -4  -7   5   23.68    2.35
   4   7  -5   23.96    2.09
  -4  -7   4    5.37    1.16
   4   7  -4    5.94    1.15
  -4  -7   4    6.04    2.42
   4   7  -3  151.80    7.12
  -4  -7   3  145.00    7.54
   4   7  -3  144.05    6.38
  -4  -7   2    1.79    0.83
  -4  -7   2    2.54    1.68
   4   7  -2    0.79    1.11
   4   7  -2    3.05    0.79
   4   7  -2    1.80    0.54
  -4  -7   2    0.76    1.30
  -4  -7   2    1.69    0.60
  -4  -7   1  344.23   14.52
   4   7  -1  347.26   14.51
  -4  -7   1  400.86   22.54
  -4  -7   1  358.51   21.14
   4   7  -1  323.12   21.34
  -4  -7   1  338.60   15.02
   4   7   0  165.10    7.63
  -4  -7   0  162.96    7.72
  -4  -7   0  164.82   13.28
  -4  -7   0  177.71   13.45
  -4  -7   0  166.72    8.13
  -4  -7  -1  330.37   14.56
   4   7   1  340.02   14.10
  -4  -7  -1  321.37   14.24
  -4  -7  -1  342.22   21.05
  -4  -7  -1  345.04   20.88
  -4  -7  -1  359.85   14.55
  -4  -7  -2  526.74   20.56
   4   7   2  500.09   19.91
  -4  -7  -2  476.99   20.09
  -4  -7  -2  472.03   27.21
  -4  -7  -2  500.57   27.24
  -4  -7  -2  478.96   20.36
  -4  -7  -3  123.27   11.46
  -4  -7  -3  135.48    6.75
  -4  -7  -3  125.75    6.65
   4   7   3  129.57    6.18
  -4  -7  -4   75.72    4.35
  -4  -7  -4   70.44    4.00
  -4  -7  -4   58.21    7.81
  -4  -7  -4   61.50    4.11
   4   7   4   65.66    3.71
  -4  -7  -4   61.99    7.57
  -4  -7  -5   12.93    1.49
  -4  -7  -5   12.20    1.61
  -4  -7  -5   14.55    3.58
  -4  -7  -6   27.76    2.53
  -4  -7  -6   24.98    4.72
  -4  -7  -6   29.57    3.97
   4   7   6   23.75    4.77
  -4  -7  -6   26.14    2.16
  -4  -7  -7    2.67    1.49
   4   7   7    3.98    0.70
   4   7   7    0.80    1.12
  -4  -7  -7    2.57    0.66
  -4  -7  -7    2.94    1.63
  -4  -7  -8  341.29   18.36
  -4  -7  -8  307.99   12.86
  -4  -7  -9    9.41    2.66
  -4  -7  -9   10.85    1.62
  -4  -7 -10    9.04    1.45
   4   7  10    9.99    1.36
  -4  -7 -11  127.46    6.46
   4   7  11  120.16    6.03
  -4  -7 -12   26.32    2.18
   4   7  12   27.17    2.01
   4   7  13    5.99    0.82
   4   7  14    0.22    0.28
  -4  -8   8   28.75    1.80
   4   8  -8   30.38    1.72
   4   8  -7    0.33    0.40
  -4  -8   7    0.10    0.38
  -4  -8   6   33.03    2.48
   4   8  -6   34.30    2.12
  -4  -8   5   61.45    3.75
   4   8  -5   53.77    3.18
   4   8  -4   13.06    1.53
  -4  -8   4   12.00    1.64
  -4  -8   3    1.59    0.74
   4   8  -3    1.55    0.80
  -4  -8   2   82.70    9.40
  -4  -8   2   84.47    4.55
   4   8  -2   86.30    4.78
   4   8  -2   86.70    4.24
  -4  -8   2   80.11    8.73
  -4  -8   2   86.13    5.11
   4   8  -2   81.56    8.68
  -4  -8   1   70.09    4.08
   4   8  -1   72.09    4.16
   4   8  -1   73.98    3.81
  -4  -8   1   76.18    8.59
  -4  -8   1   70.76    4.49
   4   8  -1   75.00    8.67
  -4  -8   0  769.90   40.17
  -4  -8   0  779.74   31.84
   4   8   0  799.98   31.78
   4   8   0  829.01   31.45
  -4  -8   0  787.39   39.68
   4   8   0  749.19   40.09
  -4  -8   0  832.27   32.35
   4   8   1   21.04    4.84
  -4  -8  -1   24.37    2.38
  -4  -8  -1   28.45    2.37
   4   8   1   31.87    2.38
  -4  -8  -1   20.73    4.83
   4   8   1   31.58    2.19
  -4  -8  -1   24.00    4.98
  -4  -8  -1   31.78    2.50
  -4  -8  -2   68.16    4.19
  -4  -8  -2   60.80    3.85
   4   8   2   60.01    3.67
  -4  -8  -2   48.42    7.37
  -4  -8  -2   68.69    8.21
  -4  -8  -2   65.92    4.06
  -4  -8  -3  365.25   15.60
  -4  -8  -3  311.84   21.94
  -4  -8  -3  357.88   15.33
   4   8   3  361.16   15.07
  -4  -8  -3  371.57   15.64
   4   8   3  338.58   22.88
  -4  -8  -4  339.72   21.99
   4   8   4  340.82   13.75
  -4  -8  -4  320.84   14.29
   4   8   4  340.95   13.55
  -4  -8  -4  308.14   20.46
  -4  -8  -4  303.62   13.88
  -4  -8  -5   22.81    4.74
   4   8   5   26.08    1.94
  -4  -8  -5   25.65    2.45
   4   8   5   33.71    6.00
  -4  -8  -5   24.55    2.19
   4   8   6   58.39    3.27
  -4  -8  -6   61.11    7.61
  -4  -8  -6   57.54    3.99
   4   8   6   56.65    7.68
  -4  -8  -6   58.26    3.64
  -4  -8  -7   27.63    5.02
   4   8   7   34.35    2.18
   4   8   7   32.59    5.60
  -4  -8  -7   31.90    2.81
  -4  -8  -7   33.00    2.48
  -4  -8  -8  126.88    6.87
   4   8   8  128.00    5.76
  -4  -8  -8  127.93    6.16
   4   8   9   17.31    1.82
  -4  -8 -10   21.13    2.14
   4   8  10   20.98    1.95
  -4  -8 -11    1.02    0.66
   4   8  11    1.76    0.66
  -4  -8 -12    0.47    0.49
   4   8  12   -0.09    0.38
   4   8  13    7.15    0.81
  -4  -8 -14    6.05    0.63
   4   9  -7    5.11    0.60
  -4  -9   7    4.05    0.54
   4   9  -6    8.05    0.80
   4   9  -6    9.48    1.00
  -4  -9   6    7.67    0.95
   4   9  -5    0.82    0.48
  -4  -9   5    1.89    0.65
   4   9  -4    3.77    0.79
   4   9  -4    3.73    0.84
  -4  -9   4    2.40    0.75
   4   9  -3   53.10    3.37
  -4  -9   3   55.46    3.58
  -4  -9   2    1.72    0.62
   4   9  -2    2.62    0.86
   4   9  -2    0.82    0.44
  -4  -9   2    0.16    0.66
   4   9  -1   42.75    2.64
  -4  -9   1   48.14    3.33
   4   9  -1   47.02    3.10
  -4  -9   1   42.12    2.90
  -4  -9   0    0.95    0.59
   4   9   0    0.28    0.58
   4   9   0    0.71    0.51
  -4  -9   0    0.93    1.59
  -4  -9   0    0.84    0.83
   4   9   0    3.53    1.95
  -4  -9   0    1.00    0.82
   4   9   1   31.53    2.50
  -4  -9  -1   46.68    6.96
  -4  -9  -1   32.40    2.58
   4   9   1   36.24    2.40
  -4  -9  -1   39.59    6.28
  -4  -9  -1   37.47    2.88
   4   9   1   32.65    5.83
  -4  -9  -2   72.58    4.21
  -4  -9  -2   52.62    7.79
  -4  -9  -2   63.09    4.07
   4   9   2   71.49    8.95
   4   9   2   64.72    3.91
  -4  -9  -2   86.60    9.47
  -4  -9  -2   71.36    4.31
  -4  -9  -3   72.09    4.32
  -4  -9  -3   53.24    7.77
  -4  -9  -3   69.81    4.32
   4   9   3   63.84    3.91
   4   9   3   74.79    3.89
  -4  -9  -3   70.87    8.76
  -4  -9  -3   66.24    4.14
   4   9   3   69.42    8.91
  -4  -9  -4  214.48   16.12
  -4  -9  -4  197.40    9.47
   4   9   4  199.34    8.77
   4   9   4  181.90   15.44
   4   9   5  217.25    9.14
  -4  -9  -5  216.44   16.10
  -4  -9  -5  211.29    9.96
  -4  -9  -5  199.93    9.53
   4   9   5  178.88   15.38
   4   9   6   89.32    4.46
  -4  -9  -6   84.39    9.32
  -4  -9  -6   87.64    5.28
   4   9   6   92.45    9.78
  -4  -9  -6   90.76    4.94
  -4  -9  -7   14.13    1.56
  -4  -9  -7   12.09    1.69
   4   9   7   11.66    1.20
  -4  -9  -8    0.33    0.42
   4   9   8    0.08    0.33
  -4  -9  -8    0.53    0.63
   4   9   9    0.93    0.62
  -4  -9  -9    0.33    0.67
   4   9  10    7.67    1.14
   4   9  11    9.00    1.14
  -4  -9 -11   10.36    1.28
   4   9  12    1.32    0.44
  -4  -9 -12    1.50    0.56
   4   9  13    1.05    0.33
   4   9  13    0.60    0.26
   4  10  -6   10.86    0.83
   4  10  -5   33.80    1.83
  -4 -10   5   29.37    1.85
   4  10  -4   20.36    1.57
  -4 -10   4   20.84    1.61
   4  10  -4   19.92    1.52
   4  10  -4   18.00    1.27
   4  10  -3    6.59    1.02
   4  10  -3    6.90    0.98
  -4 -10   3    6.95    1.04
  -4 -10   2    9.36    1.25
  -4 -10   2    8.19    0.95
   4  10  -2    9.51    1.24
  -4 -10   1   56.46    3.48
   4  10  -1   50.00    3.24
   4  10  -1   52.91    2.88
  -4 -10   1   52.28    3.09
  -4 -10   0   10.13    1.42
   4  10   0   10.85    1.37
   4  10   0    8.58    1.04
  -4 -10   0    8.66    1.17
  -4 -10  -1   23.08    2.14
  -4 -10  -1   23.74    2.05
   4  10   1   23.50    1.99
   4  10   1   20.29    1.70
  -4 -10  -2  342.23   13.60
   4  10   2  290.80   13.16
  -4 -10  -3  152.62    7.30
  -4 -10  -3  151.80    7.25
   4  10   3  144.66    6.81
  -4 -10  -4   96.08    5.11
   4  10   4   86.81    4.54
  -4 -10  -5   13.94    1.63
  -4 -10  -5   14.83    1.74
   4  10   5   15.56    1.42
  -4 -10  -6  242.84   10.87
  -4 -10  -6  260.60   11.34
   4  10   6  248.34   10.47
  -4 -10  -7   53.44    3.51
  -4 -10  -7   49.21    3.06
   4  10   7   50.97    3.16
   4  10   7   49.12    2.77
   4  10   8    9.23    1.18
  -4 -10  -8    8.69    1.32
   4  10   8    8.20    0.90
  -4 -10  -9    0.13    0.53
   4  10  10   45.02    2.65
  -4 -10 -10   40.35    2.75
   4  10  11    0.83    0.40
  -4 -10 -12    0.06    0.27
   4  10  12    0.10    0.25
   4  11  -4    9.18    0.78
   4  11  -3    5.80    0.76
   4  11  -3    5.33    0.72
   4  11  -3    3.48    0.53
   4  11  -2  112.13    4.94
   4  11  -2   97.61    4.88
  -4 -11   1    2.94    0.56
   4  11  -1    3.83    0.78
   4  11   0   73.07    3.81
  -4 -11   0   73.44    3.76
   4  11   0   70.80    3.84
   4  11   0   72.04    3.55
  -4 -11  -1    3.56    0.79
   4  11   1    5.56    0.79
  -4 -11  -2   19.29    1.73
   4  11   2   20.10    1.55
  -4 -11  -3    5.53    1.01
   4  11   4   32.52    2.13
   4  11   5  205.26    8.62
  -4 -11  -5  195.81    8.88
   4  11   5  189.43    8.65
  -4 -11  -5  222.82    9.10
   4  11   6   35.81    2.14
  -4 -11  -6   34.28    2.33
   4  11   6   32.69    2.23
  -4 -11  -6   36.12    2.49
   4  11   7  133.17    5.84
  -4 -11  -7  133.93    6.11
   4  11   7  129.14    6.09
  -4 -11  -7  144.12    6.46
  -4 -11  -8   31.59    2.22
   4  11   8   31.85    2.05
   4  11   8   29.62    1.72
  -4 -11  -9   16.71    1.46
   4  11   9   16.75    1.34
  -4 -11 -10    1.89    0.50
  -4 -11 -11    2.41    0.43
   4  12  -2    0.48    0.22
   4  12  -1    0.11    0.31
  -4 -12   0    1.38    0.38
   4  12   0    1.89    0.47
   4  12   1    0.06    0.29
  -4 -12  -1    0.40    0.37
   4  12   1    0.13    0.36
   4  12   2   40.47    2.25
  -4 -12  -2   43.90    2.44
  -4 -12  -3    3.86    0.70
   4  12   4   27.99    1.72
  -4 -12  -4   24.78    1.80
   4  12   5   18.20    1.34
  -4 -12  -5   21.06    1.53
   4  12   6    6.70    0.73
  -4 -12  -6    7.57    0.86
   4  12   7    5.20    0.58
  -4 -12  -8  103.99    4.56
  -4 -12  -9   44.44    2.16
   4  13   1   22.23    1.19
   4  13   2    0.11    0.19
  -4 -13  -2    0.03    0.16
  -4 -13  -3    7.82    0.66
   4  13   4   24.78    1.36
  -4 -13  -4   25.52    1.40
   4  13   5    2.85    0.38
  -4 -13  -5    3.86    0.45
  -5  11   4   31.11    1.54
  -5  11   3    1.59    0.33
  -5  11   3    0.71    0.28
  -5  11   3    1.30    0.35
  -5  11   2    1.28    0.35
  -5  11   2    1.53    0.41
  -5  11   2    1.19    0.37
  -5  11   1    1.69    0.41
  -5  11   1    0.88    0.38
  -5  11   0   44.71    2.27
  -5  11  -1    0.41    0.29
  -5  11  -1    0.36    0.30
  -5  11  -1    0.06    0.31
  -5  11  -2   14.83    1.03
  -5  11  -2   13.42    1.07
  -5  11  -3   20.51    1.22
  -5  11  -4    1.53    0.27
  -5  11  -4    1.04    0.26
  -5  10   7    2.95    0.31
  -5  10   6    5.18    0.54
  -5  10   5    2.07    0.44
  -5  10   5    2.37    0.42
  -5  10   4   20.71    1.41
  -5  10   4   20.02    1.45
  -5  10   4   20.50    1.49
  -5  10   3    3.29    0.59
  -5  10   2    0.52    0.38
  -5  10   1    0.08    0.40
  -5  10   0   33.44    2.33
  -5  10   0   34.92    2.16
  -5  10  -1    5.62    0.82
  -5  10  -2    1.39    0.60
  -5  10  -2    1.37    0.56
  -5  10  -3   15.24    1.37
  -5  10  -3   13.01    1.29
  -5  10  -3   15.17    1.26
  -5  10  -4    0.52    0.44
  -5  10  -4    1.10    0.42
  -5  10  -5    7.63    0.79
  -5  10  -6    0.42    0.32
  -5   9   8    1.53    0.31
   5  -9  -8    2.25    0.38
  -5   9   7    6.44    0.69
  -5   9   6    3.31    0.59
  -5   9   5    2.05    0.58
  -5   9   5    1.59    0.46
  -5   9   4    0.42    0.44
  -5   9   4    0.14    0.35
  -5   9   3   33.17    2.42
  -5   9   3   39.54    2.27
  -5   9   3   38.36    2.38
  -5   9   2   86.83    4.67
  -5   9   2   86.79    4.29
  -5   9   2   93.62    4.52
  -5   9   1   23.13    1.79
  -5   9   1   21.28    1.65
  -5   9   0   47.91    2.89
  -5   9   0   48.25    2.77
  -5   9  -1   99.72    4.88
  -5   9  -1   94.60    4.98
  -5   9  -2   32.41    2.23
  -5   9  -2   29.84    2.33
  -5   9  -3   34.16    2.47
  -5   9  -3   29.89    2.14
  -5   9  -3   31.76    2.42
  -5   9  -4   10.10    1.26
  -5   9  -4    7.40    1.02
  -5   9  -4   11.58    1.37
  -5   9  -5   20.92    1.69
  -5   9  -6    3.46    0.74
  -5   9  -7   32.48    2.07
  -5   9  -8   25.94    1.61
  -5   9  -8   28.52    1.63
   5  -8  -9    0.27    0.21
   5  -8  -9    0.28    0.27
   5  -8  -8    3.50    0.55
   5  -8  -8    2.72    0.61
   5  -8  -7   26.82    2.07
   5  -8  -6   50.20    3.12
  -5   8   6   43.88    2.31
   5  -8  -5   29.64    2.43
  -5   8   5   31.83    1.95
  -5   8   5   36.10    2.27
  -5   8   4   27.06    1.85
  -5   8   4   26.94    2.10
  -5   8   3    0.63    0.51
  -5   8   3    0.25    0.48
  -5   8   2   10.94    1.17
  -5   8   2   10.67    1.27
  -5   8   2   10.73    1.39
  -5   8   1   41.79    2.61
  -5   8   1   46.15    2.84
  -5   8   1   42.12    2.96
  -5   8   1   35.80    2.75
  -5   8   0    8.03    1.17
  -5   8   0    9.25    1.23
  -5   8   0    7.91    1.05
  -5   8   0    6.55    1.17
  -5   8   0    7.83    1.19
  -5   8  -1  141.53    6.95
  -5   8  -2  612.79   23.79
  -5   8  -2  564.65   23.00
  -5   8  -3   35.83    2.73
  -5   8  -3   42.16    2.99
  -5   8  -3   39.84    2.91
  -5   8  -4   17.63    1.77
  -5   8  -4   16.99    1.86
  -5   8  -4   14.64    1.73
  -5   8  -5   38.94    2.80
  -5   8  -5   36.52    2.65
  -5   8  -6    4.43    0.93
  -5   8  -6    5.31    0.87
  -5   8  -6    4.19    0.97
  -5   8  -6    5.06    0.93
  -5   8  -7  153.55    7.36
  -5   8  -7  158.92    7.05
  -5   8  -7  163.62    7.40
  -5   8  -8   95.61    4.51
  -5   8  -8   82.93    4.45
  -5   8  -9   15.75    1.19
  -5   8 -10    5.20    0.56
   5  -7 -10  116.35    4.69
   5  -7 -10  110.02    5.03
  -5   7   9   23.60    1.64
   5  -7  -9   19.91    1.35
   5  -7  -9   21.52    1.75
  -5   7   8    5.16    0.85
   5  -7  -8    4.65    0.96
  -5   7   7   57.72    3.38
   5  -7  -7   55.56    3.70
  -5   7   6   31.48    1.91
  -5   7   6   33.06    2.41
  -5   7   5   32.15    2.36
  -5   7   5   32.00    2.04
  -5   7   5   31.40    2.19
  -5   7   4    0.35    0.41
  -5   7   4    1.36    0.53
  -5   7   4    0.95    0.55
  -5   7   3   24.98    1.83
  -5   7   3   25.73    4.62
  -5   7   3   22.31    2.00
  -5   7   2    1.73    1.91
  -5   7   2    1.38    0.72
  -5   7   2    2.06    0.65
  -5   7   1   21.89    1.87
  -5   7   1   22.46    2.08
  -5   7   1   22.01    1.73
  -5   7   0   43.64    6.72
  -5   7   0   51.32    6.97
  -5   7   0   48.31    3.22
  -5   7   0   43.28    3.18
  -5   7   0   53.98    3.00
  -5   7  -1  538.22   21.70
  -5   7  -1  511.87   29.06
  -5   7  -1  523.09   21.69
  -5   7  -2   11.60    1.41
  -5   7  -2   12.08    3.55
  -5   7  -2   13.38    1.61
  -5   7  -2   20.48    4.54
  -5   7  -2   14.24    1.66
  -5   7  -2   15.19    1.56
  -5   7  -2   15.16    1.42
  -5   7  -3    3.07    0.79
  -5   7  -3    0.97    1.36
  -5   7  -3    3.30    0.92
  -5   7  -3    2.82    0.78
  -5   7  -3    2.77    0.68
  -5   7  -3    3.29    0.79
  -5   7  -4    0.12    0.46
  -5   7  -4   -0.16    0.56
  -5   7  -4    0.99    0.98
  -5   7  -4    0.08    0.35
  -5   7  -4    0.47    0.62
  -5   7  -4    0.34    0.44
  -5   7  -4   -0.15    0.57
  -5   7  -5   63.82    3.69
  -5   7  -5   63.14    4.06
  -5   7  -5   62.69    3.87
  -5   7  -5   61.69    3.64
  -5   7  -5   68.23    4.05
  -5   7  -5   63.69    3.21
  -5   7  -6   48.39    3.07
  -5   7  -6   49.40    3.44
  -5   7  -6   46.35    3.05
  -5   7  -6   49.86    3.25
  -5   7  -6   51.63    2.62
  -5   7  -6   50.35    3.47
  -5   7  -7  133.04    5.91
  -5   7  -7  125.91    6.25
  -5   7  -7  109.38    5.72
  -5   7  -7  118.88    5.82
  -5   7  -7  120.46    6.20
  -5   7  -7  125.08    6.30
  -5   7  -7  113.81    5.14
  -5   7  -8   15.73    1.13
  -5   7  -8   20.23    1.81
  -5   7  -8   21.18    1.91
  -5   7  -8   21.17    1.65
  -5   7  -9    0.46    0.56
  -5   7  -9    0.93    0.54
  -5   7  -9    0.69    0.47
  -5   7 -10   46.28    2.55
  -5   7 -10   42.96    2.46
  -5   7 -11    3.12    0.47
   5  -6 -11    9.76    0.83
   5  -6 -10    0.05    0.25
   5  -6 -10   -0.39    0.46
  -5   6   9    0.32    0.45
   5  -6  -9    0.76    0.37
   5  -6  -9    0.80    0.63
  -5   6   8   15.36    1.61
   5  -6  -8   18.27    1.48
  -5   6   7   79.03    3.70
  -5   6   7   82.32    4.56
  -5   6   6   12.23    1.11
  -5   6   6    8.44    1.31
  -5   6   5   45.59    3.16
  -5   6   5   40.97    6.52
  -5   6   5   49.18    2.75
  -5   6   5   48.89    3.01
  -5   6   4    6.86    1.08
  -5   6   4    6.56    0.92
  -5   6   4    6.73    1.02
  -5   6   3   48.52    3.07
  -5   6   3   48.47    3.10
  -5   6   3   49.35    2.88
  -5   6   3   55.57    7.02
  -5   6   2   25.72    2.14
  -5   6   2   23.80    4.83
  -5   6   2   27.45    1.94
  -5   6   2   25.59    4.49
  -5   6   1  125.46   10.85
  -5   6   1  121.39    6.47
  -5   6   1  129.39   11.70
  -5   6   1  144.11    6.22
  -5   6   1  132.71   10.46
  -5   6   0  163.75    7.81
  -5   6   0  164.38    7.76
  -5   6   0  191.60   14.31
  -5   6   0  165.86    7.74
  -5   6   0  152.32   12.73
  -5   6  -1  937.52   35.44
  -5   6  -1  958.15   35.68
  -5   6  -1  917.77   44.02
  -5   6  -1  878.63   35.83
  -5   6  -1  899.43   36.00
  -5   6  -1  893.38   35.97
  -5   6  -2  108.54   10.98
  -5   6  -2  109.41    5.80
  -5   6  -2  112.74    6.04
  -5   6  -2  108.92   10.59
  -5   6  -2  116.99    5.28
  -5   6  -2  110.64    5.42
  -5   6  -2  126.52    5.73
  -5   6  -2  118.17    6.09
  -5   6  -3    1.12    0.51
  -5   6  -3    1.87    0.55
  -5   6  -3    0.94    1.31
  -5   6  -3    1.73    0.73
  -5   6  -3    1.62    1.60
  -5   6  -3    1.88    0.51
  -5   6  -3    2.14    0.69
  -5   6  -3    0.97    0.75
  -5   6  -4   19.01    1.72
  -5   6  -4   20.28    1.60
  -5   6  -4   19.74    1.77
  -5   6  -4   12.67    3.80
  -5   6  -4   21.27    2.10
  -5   6  -4   20.97    1.52
  -5   6  -4   19.65    1.97
  -5   6  -4   19.25    1.99
  -5   6  -4   20.68    2.12
  -5   6  -5    1.25    0.67
  -5   6  -5    0.77    0.61
  -5   6  -5    0.74    0.49
  -5   6  -5    1.93    0.87
  -5   6  -5    0.96    0.55
  -5   6  -5    0.48    0.48
  -5   6  -5    2.80    0.88
  -5   6  -5    1.85    0.88
  -5   6  -5    1.08    0.42
  -5   6  -6  110.20    5.05
  -5   6  -6  105.06    5.58
  -5   6  -6  119.85    6.22
  -5   6  -6  114.48    5.62
  -5   6  -6  113.93    5.88
  -5   6  -6  100.83    5.81
  -5   6  -6  115.75    5.46
  -5   6  -6  117.03    6.12
  -5   6  -6  116.73   12.03
  -5   6  -6  102.25    5.35
  -5   6  -7  107.82    5.82
  -5   6  -7  109.39    5.50
  -5   6  -7  107.79    5.52
  -5   6  -7  102.06    5.30
  -5   6  -7  102.04    4.77
  -5   6  -8   27.47    2.23
  -5   6  -8   27.40    1.71
  -5   6  -8   27.12    2.11
  -5   6  -8   28.72    2.50
  -5   6  -8   27.93    2.36
  -5   6  -9    8.13    0.79
  -5   6  -9    7.78    1.33
  -5   6  -9    8.39    1.29
  -5   6  -9    8.99    1.25
  -5   6 -10    6.36    0.59
  -5   6 -10    6.21    1.06
  -5   6 -10    5.36    0.84
  -5   6 -11    3.62    0.69
  -5   6 -12   24.22    1.49
   5  -5 -11   23.52    1.29
  -5   5  10   12.65    1.30
   5  -5 -10   10.56    1.35
   5  -5 -10   12.51    1.02
   5  -5  -9   14.93    1.30
  -5   5   8   40.12    2.89
   5  -5  -8   39.18    2.51
  -5   5   7    3.07    0.85
  -5   5   7    2.07    0.50
  -5   5   6    5.10    1.08
  -5   5   6    3.51    1.70
  -5   5   6    3.57    0.65
  -5   5   6    0.91    1.28
  -5   5   5   23.89    2.15
  -5   5   5   20.91    1.64
  -5   5   4   87.38    4.60
  -5   5   4   73.95    3.93
  -5   5   4   75.50    8.70
  -5   5   3   22.71    1.97
  -5   5   3   25.91    4.83
  -5   5   3   20.67    1.82
  -5   5   3   23.51    1.73
  -5   5   2   53.28    3.22
  -5   5   2   47.09    2.84
  -5   5   2   64.03    3.15
  -5   5   2   53.35    3.27
  -5   5   2   51.07    6.45
  -5   5   1   89.50    8.45
  -5   5   1  100.52    4.84
  -5   5   1   95.91    8.99
  -5   5   1  101.79    4.82
  -5   5   1  111.44    5.34
  -5   5   1   90.27    9.41
  -5   5   0  201.88    9.06
  -5   5   0  196.66   14.05
  -5   5   0  215.63   15.11
  -5   5   0  206.27    9.17
  -5   5   0  205.38   12.77
  -5   5  -1   54.54    2.93
  -5   5  -1   53.54    3.13
  -5   5  -1   59.08    3.48
  -5   5  -1   50.25    6.78
  -5   5  -1   57.78    3.06
  -5   5  -1   57.22    3.44
  -5   5  -1   50.42    3.45
  -5   5  -2   49.98    2.73
  -5   5  -2   50.93    3.07
  -5   5  -2   62.00    7.57
  -5   5  -2   47.24    2.79
  -5   5  -2   54.45    3.03
  -5   5  -2   55.54    3.39
  -5   5  -2   46.47    6.48
  -5   5  -2   46.97    3.29
  -5   5  -2   51.00    3.19
  -5   5  -3   13.25    1.16
  -5   5  -3   12.17    1.41
  -5   5  -3   13.77    3.64
  -5   5  -3   12.66    3.41
  -5   5  -3   12.11    1.50
  -5   5  -3   18.35    1.86
  -5   5  -3   16.89    1.61
  -5   5  -3   13.48    1.62
  -5   5  -3   13.14    1.33
  -5   5  -3   14.00    1.26
  -5   5  -4    6.68    1.22
  -5   5  -4    8.80    1.20
  -5   5  -4    7.83    0.88
  -5   5  -4    9.14    1.12
  -5   5  -4    7.61    0.92
  -5   5  -4    9.01    1.35
  -5   5  -4    7.85    1.15
  -5   5  -4    8.16    1.25
  -5   5  -4    8.68    1.30
  -5   5  -5   -0.30    0.60
  -5   5  -5   -0.16    0.53
  -5   5  -5    0.24    0.42
  -5   5  -5    0.69    0.62
  -5   5  -5    0.15    0.50
  -5   5  -5   -0.22    0.38
  -5   5  -5   -0.08    0.30
  -5   5  -5   -0.17    0.53
  -5   5  -5   -0.96    0.95
  -5   5  -5   -0.16    0.51
  -5   5  -5    0.31    0.33
  -5   5  -5    0.14    0.49
  -5   5  -5    0.25    0.43
  -5   5  -6   34.10    2.82
  -5   5  -6   40.95    2.92
  -5   5  -6   37.81    2.70
  -5   5  -6   34.49    2.17
  -5   5  -6   37.87    6.60
  -5   5  -6   38.54    2.97
  -5   5  -6   39.80    2.63
  -5   5  -6   41.08    3.09
  -5   5  -6   35.83    2.49
  -5   5  -6   35.58    2.91
  -5   5  -6   37.31    2.62
  -5   5  -7    0.97    0.51
  -5   5  -7    0.52    0.57
  -5   5  -7    1.27    0.78
  -5   5  -7    1.02    1.01
  -5   5  -7    1.01    0.69
  -5   5  -7    0.30    0.48
  -5   5  -7    0.71    0.41
  -5   5  -7    0.98    0.59
  -5   5  -7    0.23    0.39
  -5   5  -8   61.16    3.75
  -5   5  -8   61.70    3.93
  -5   5  -8   60.79    3.67
  -5   5  -8   54.83    3.42
  -5   5  -8   58.33    3.08
  -5   5  -8   65.04    4.10
  -5   5  -8   59.90    4.01
  -5   5  -9   63.25    3.86
  -5   5  -9   57.76    3.01
  -5   5  -9   59.68    3.95
  -5   5  -9   60.52    3.91
  -5   5 -10   12.80    1.41
  -5   5 -10   13.14    1.61
  -5   5 -10   15.59    1.70
  -5   5 -10   13.69    1.07
  -5   5 -11  111.13    5.48
  -5   5 -11  103.57    5.49
  -5   5 -11  115.22    5.42
  -5   5 -11  106.67    4.57
  -5   5 -12   68.80    3.47
  -5   5 -12   59.31    3.13
   5  -4 -11    0.26    0.24
   5  -4 -11    0.46    0.43
  -5   4  10    3.60    0.81
   5  -4 -10    3.33    0.60
  -5   4   9   13.32    1.57
   5  -4  -9   12.71    1.24
   5  -4  -8   14.08    1.43
  -5   4   7   66.33    3.80
  -5   4   7   66.87    3.32
  -5   4   6  638.89   33.26
  -5   4   6  697.46   27.00
  -5   4   6  657.31   26.24
  -5   4   6  659.57   25.86
  -5   4   5    8.66    2.72
  -5   4   5    7.71    1.25
  -5   4   5    8.46    0.98
  -5   4   5    6.19    2.27
  -5   4   4   75.48    7.55
  -5   4   4   66.63    8.26
  -5   4   4   70.73    3.62
  -5   4   4   75.35    4.33
  -5   4   4   82.46    3.91
  -5   4   4   75.21    4.07
  -5   4   3   20.23    1.85
  -5   4   3   20.03    1.52
  -5   4   3   25.53    4.63
  -5   4   3   21.89    3.61
  -5   4   3   22.97    1.66
  -5   4   2  106.86    5.30
  -5   4   2  107.05    9.35
  -5   4   2  108.55    4.90
  -5   4   2  100.99    5.11
  -5   4   2  106.76    4.96
  -5   4   1  168.30    7.87
  -5   4   1  187.90   12.57
  -5   4   1  190.90    7.69
  -5   4   1  181.28    7.70
  -5   4   1  172.05    7.94
  -5   4   1  179.99   12.20
  -5   4   0   78.84    8.05
  -5   4   0   88.57    7.37
  -5   4   0   75.70    7.63
  -5   4   0   77.45    4.15
  -5   4  -1   83.92    8.24
  -5   4  -1   72.19    6.41
  -5   4  -1   77.34    7.95
  -5   4  -1   84.32    3.92
  -5   4  -1   86.75    4.19
  -5   4  -1   78.56    4.30
  -5   4  -2   81.10    8.41
  -5   4  -2   83.25    3.87
  -5   4  -2   80.15    4.20
  -5   4  -3   14.86    1.50
  -5   4  -3   16.31    1.22
  -5   4  -3   11.58    3.20
  -5   4  -3   15.62    1.63
  -5   4  -3   16.42    1.71
  -5   4  -3   14.79    1.63
  -5   4  -3   17.70    1.79
  -5   4  -3   13.13    1.41
  -5   4  -3   15.07    1.58
  -5   4  -4   59.33    3.73
  -5   4  -4   54.66    3.12
  -5   4  -4   58.23    2.98
  -5   4  -4   53.38    3.53
  -5   4  -4   56.11    3.68
  -5   4  -4   59.63    3.45
  -5   4  -4   59.64    2.95
  -5   4  -4   54.18    3.36
  -5   4  -5  231.16   10.71
  -5   4  -5  243.48   10.62
  -5   4  -5  222.94   10.11
  -5   4  -5  229.05   10.71
  -5   4  -5  242.37   10.84
  -5   4  -5  242.18    9.74
  -5   4  -5  235.77   10.06
  -5   4  -5  251.58   10.92
  -5   4  -5  246.11   10.74
  -5   4  -5  210.56   16.35
  -5   4  -5  227.22   10.37
  -5   4  -5  231.82    9.72
  -5   4  -5  239.28   10.35
  -5   4  -6   28.18    2.57
  -5   4  -6   34.16    2.61
  -5   4  -6   32.31    2.41
  -5   4  -6   30.73    2.72
  -5   4  -6   30.88    2.23
  -5   4  -6   36.30    2.88
  -5   4  -6   31.11    2.25
  -5   4  -6   28.18    5.62
  -5   4  -6   34.73    2.71
  -5   4  -6   31.00    2.36
  -5   4  -7   16.59    1.76
  -5   4  -7   14.78    1.65
  -5   4  -7   15.12    1.93
  -5   4  -7   15.27    1.90
  -5   4  -7   15.44    1.54
  -5   4  -7   15.75    1.93
  -5   4  -7   15.48    1.72
  -5   4  -7   15.33    1.81
  -5   4  -7   17.96    4.45
  -5   4  -7   16.66    1.63
  -5   4  -8   58.18    3.50
  -5   4  -8   62.29    3.85
  -5   4  -8   66.17    4.31
  -5   4  -8   66.65    4.21
  -5   4  -8   58.95    3.50
  -5   4  -8   60.71    3.78
  -5   4  -8   53.54    3.80
  -5   4  -8   68.07    4.11
  -5   4  -8   61.12    3.83
  -5   4  -9    7.98    1.30
  -5   4  -9    8.61    1.22
  -5   4  -9    7.29    1.28
  -5   4  -9    9.33    1.15
  -5   4  -9    9.61    1.57
  -5   4  -9    7.44    1.40
  -5   4 -10   25.59    2.13
  -5   4 -10   24.54    2.41
  -5   4 -10   19.49    2.21
  -5   4 -10   24.21    2.27
  -5   4 -11   92.61    4.82
  -5   4 -11  117.43    5.80
  -5   4 -11  103.08    5.33
  -5   4 -11  107.76    5.64
  -5   4 -12  174.07    7.93
  -5   4 -12  167.51    7.54
  -5   4 -12  169.62    7.90
  -5   4 -12  175.78    7.00
  -5   4 -13   41.63    2.37
   5  -3 -11    1.85    0.61
   5  -3 -11    2.66    0.46
   5  -3 -10   54.58    2.87
  -5   3   9   68.27    3.95
   5  -3  -9   61.13    3.33
  -5   3   9   59.36    3.58
  -5   3   8   13.61    1.69
  -5   3   8   13.31    1.48
   5  -3  -8   13.06    1.35
  -5   3   7  114.78    5.14
  -5   3   7  106.34    5.66
  -5   3   7  111.50    6.03
  -5   3   7  107.22   10.62
   5  -3  -7  118.16    5.54
  -5   3   6  216.14    8.93
  -5   3   6  202.10    9.33
  -5   3   6  219.57   15.47
  -5   3   5   45.26    2.70
  -5   3   5   49.50    6.43
  -5   3   5   49.45    3.32
  -5   3   5   51.44    3.03
  -5   3   5   51.68    7.04
  -5   3   4    8.96    0.97
  -5   3   4    7.94    1.18
  -5   3   4    7.74    2.67
  -5   3   4    4.96    1.96
  -5   3   4    8.46    0.90
  -5   3   4    7.64    0.97
  -5   3   3   16.87    3.17
  -5   3   3   13.20    3.26
  -5   3   3   12.92    1.46
  -5   3   3   14.54    1.29
  -5   3   3   14.49    1.29
  -5   3   3   16.08    1.48
  -5   3   2  164.61   12.24
  -5   3   2  175.94   11.03
  -5   3   2  175.86    7.90
  -5   3   1  494.88   24.17
  -5   3   1  488.77   24.17
  -5   3   1  459.33   21.96
  -5   3   0  144.74   10.17
  -5   3   0  158.24   11.28
  -5   3   0  153.11    6.47
  -5   3  -1   27.35    4.33
  -5   3  -2  293.90   17.74
  -5   3  -3   79.25    8.31
  -5   3  -3   96.66    4.82
  -5   3  -3   91.40    4.62
  -5   3  -3   92.95    4.20
  -5   3  -4   60.65    3.72
  -5   3  -4   63.65    3.51
  -5   3  -4   58.50    3.55
  -5   3  -5  311.79   13.44
  -5   3  -5  301.28   19.57
  -5   3  -5  311.32   13.08
  -5   3  -5  308.78   13.19
  -5   3  -5  302.27   13.52
  -5   3  -5  343.74   13.53
  -5   3  -6    6.18    1.08
  -5   3  -6    8.70    1.36
  -5   3  -6    5.60    0.91
  -5   3  -6    4.65    0.93
  -5   3  -6    4.68    0.97
  -5   3  -6    6.09    2.72
  -5   3  -6    5.40    0.80
  -5   3  -6    5.32    0.84
  -5   3  -6    5.10    0.92
  -5   3  -6    4.99    1.19
  -5   3  -6    5.86    1.14
  -5   3  -7   10.02    1.44
  -5   3  -7    8.79    1.24
  -5   3  -7    8.66    1.47
  -5   3  -7    9.71    1.43
  -5   3  -7    9.45    1.14
  -5   3  -7    8.79    1.31
  -5   3  -7   11.46    1.60
  -5   3  -7    9.94    1.34
  -5   3  -7   12.50    1.53
  -5   3  -7    7.56    2.97
  -5   3  -7    9.99    1.29
  -5   3  -8   65.14    3.93
  -5   3  -8   75.19    4.27
  -5   3  -8   71.52    4.66
  -5   3  -8   69.94    4.40
  -5   3  -8   74.72    3.91
  -5   3  -8   69.91    4.16
  -5   3  -8   66.41    4.09
  -5   3  -8   71.50    4.36
  -5   3  -8   54.55    8.02
  -5   3  -8   66.82    4.43
  -5   3  -9   12.35    1.68
  -5   3  -9   11.21    1.33
  -5   3  -9   11.45    1.43
  -5   3  -9    8.01    1.56
  -5   3  -9   11.19    1.71
  -5   3  -9   11.69    1.64
  -5   3  -9   10.20    1.42
  -5   3  -9   10.74    3.50
  -5   3  -9   10.53    1.50
  -5   3 -10  258.41   12.02
  -5   3 -10  249.25   11.49
  -5   3 -10  258.49   11.18
  -5   3 -10  276.59   12.26
  -5   3 -10  273.34   11.87
  -5   3 -10  266.25   12.25
  -5   3 -11    1.74    0.94
  -5   3 -11    0.71    0.60
  -5   3 -11    1.03    0.72
  -5   3 -12    0.84    0.52
  -5   3 -12    0.42    0.57
  -5   3 -12    0.14    0.54
  -5   3 -13   46.78    2.77
  -5   3 -13   46.24    2.20
  -5   2  11   12.86    1.21
   5  -2 -11   16.63    1.10
  -5   2  10   19.22    1.72
   5  -2 -10   24.22    1.61
  -5   2   9   11.66    1.47
  -5   2   9   11.41    1.41
   5  -2  -9   11.57    1.17
  -5   2   8   18.17    1.91
   5  -2  -8   18.67    1.57
  -5   2   8   14.91    1.67
  -5   2   7   79.16    3.93
  -5   2   7   81.70    4.82
   5  -2  -7   82.26    4.18
  -5   2   7   82.44    4.58
  -5   2   7   76.35    8.92
  -5   2   6  429.39   17.83
  -5   2   6  411.64   24.36
  -5   2   6  413.43   17.44
   5  -2  -6  429.26   17.07
  -5   2   5   33.35    2.10
  -5   2   5   34.60    2.44
  -5   2   5   36.90    5.54
  -5   2   4    0.63    0.88
  -5   2   4   -0.13    0.48
  -5   2   4    1.45    0.44
  -5   2   4   -0.76    1.49
  -5   2   4    0.61    0.36
  -5   2   3   58.12    6.06
  -5   2   3   49.36    2.92
  -5   2   3   53.62    3.23
  -5   2   2   28.42    4.40
  -5   2   2   30.54    4.11
  -5   2   2   29.96    2.08
  -5   2   2   28.50    2.13
  -5   2   1  147.69   10.65
  -5   2   1  167.65   10.80
  -5   2   1  157.61    9.93
  -5   2   0  194.08   12.39
  -5   2   0  197.96   10.91
  -5   2   0  219.68   13.40
  -5   2  -1   84.69    7.98
  -5   2  -1  110.21    8.25
  -5   2  -2   92.09    8.47
  -5   2  -3    5.16    2.21
  -5   2  -3    2.37    1.41
  -5   2  -4   81.14    4.30
  -5   2  -4   80.90    4.45
  -5   2  -5  746.66   28.57
  -5   2  -5  699.74   27.94
  -5   2  -5  686.01   35.22
  -5   2  -6   20.82    1.93
  -5   2  -6   21.17    4.48
  -5   2  -6   19.16    1.99
  -5   2  -6   23.44    1.76
  -5   2  -6   26.03    2.02
  -5   2  -6   22.32    2.12
  -5   2  -6   24.66    2.03
  -5   2  -6   23.80    1.93
  -5   2  -6   22.64    2.11
  -5   2  -6   17.31    2.00
  -5   2  -6   22.31    2.07
  -5   2  -7  137.74   12.54
  -5   2  -7  145.17    7.21
  -5   2  -7  157.74    7.73
  -5   2  -7  149.15    7.28
  -5   2  -7  154.52    7.53
  -5   2  -7  135.36    7.29
  -5   2  -7  152.65    7.06
  -5   2  -7  152.08    7.09
  -5   2  -7  140.99    7.40
  -5   2  -7  148.40    7.15
  -5   2  -7  140.61    6.57
  -5   2  -8    6.29    1.09
  -5   2  -8    7.54    2.95
  -5   2  -8    3.60    0.91
  -5   2  -8    3.88    0.72
  -5   2  -8    5.65    1.17
  -5   2  -8    5.55    0.99
  -5   2  -8    2.51    0.73
  -5   2  -8    3.18    1.05
  -5   2  -8    3.71    0.94
  -5   2  -8    3.12    0.95
  -5   2  -9    7.04    1.11
  -5   2  -9    6.58    1.19
  -5   2  -9    5.79    1.33
  -5   2  -9    7.62    1.22
  -5   2  -9    6.45    1.08
  -5   2  -9    6.07    1.35
  -5   2  -9    6.29    1.18
  -5   2 -10   19.17    2.22
  -5   2 -10   16.95    2.07
  -5   2 -10   19.52    1.99
  -5   2 -10   17.96    1.76
  -5   2 -10   15.34    1.64
  -5   2 -10   14.49    1.71
  -5   2 -11  579.06   22.72
  -5   2 -11  597.57   23.77
  -5   2 -11  559.10   23.08
  -5   2 -11  560.37   23.74
  -5   2 -11  553.05   23.71
  -5   2 -12    1.85    0.90
  -5   2 -12    4.90    0.86
  -5   2 -12    2.95    0.89
  -5   2 -12    2.76    0.96
  -5   2 -13    4.41    0.87
  -5   2 -13    3.41    0.91
  -5   2 -13    3.25    0.87
  -5   2 -14    2.55    0.46
  -5   2 -14    3.21    0.63
  -5   2 -14    2.18    0.61
   5  -1 -11   27.32    1.79
  -5   1  11   26.72    1.84
   5  -1 -10   20.98    1.48
  -5   1  10   22.37    1.87
   5  -1  -9  143.17    6.38
   5  -1  -9  144.60    6.79
  -5   1   9  141.56    6.94
   5  -1  -8    4.92    0.84
  -5   1   8    6.35    1.15
  -5   1   8    4.69    1.01
  -5   1   7  101.89    5.41
  -5   1   7  111.11    5.73
  -5   1   7   97.44   10.30
   5  -1  -7   99.35    4.84
  -5   1   7   92.61    5.32
  -5   1   6   24.32    2.12
  -5   1   6   21.76    2.06
  -5   1   6   22.54    4.60
   5  -1  -6   22.36    1.72
  -5   1   6   27.50    2.34
  -5   1   5    4.68    0.69
  -5   1   5    6.08    0.98
  -5   1   5    3.75    1.97
   5  -1  -5    5.66    0.78
  -5   1   5    3.51    0.89
  -5   1   4   10.05    1.18
  -5   1   4   11.81    2.92
  -5   1   3    7.47    2.01
  -5   1   3   10.81    2.65
  -5   1   3    8.36    1.15
  -5   1   2   45.39    5.07
  -5   1   2   47.88    5.04
  -5   1   2   36.86    2.53
  -5   1   1  120.86    8.62
  -5   1   1  118.62    8.65
  -5   1   0  125.43    7.08
  -5   1   0  149.86    9.82
  -5   1   0  137.52    8.64
  -5   1  -1  150.53   10.06
  -5   1  -2  283.53   16.76
  -5   1  -3   16.72    3.47
  -5   1  -3   18.96    3.16
  -5   1  -4   11.21    3.02
  -5   1  -4   13.54    2.68
  -5   1  -5   28.84    2.26
  -5   1  -5   29.99    2.30
  -5   1  -5   30.58    4.99
  -5   1  -5   28.02    3.92
  -5   1  -5   31.04    2.22
  -5   1  -6   88.78    4.84
  -5   1  -6   89.81    4.69
  -5   1  -6   85.40    4.79
  -5   1  -6   81.80    8.77
  -5   1  -7   66.15    3.86
  -5   1  -7   70.43    4.38
  -5   1  -7   64.33    4.14
  -5   1  -7   69.87    4.00
  -5   1  -7   68.14    4.20
  -5   1  -7   62.76    7.87
  -5   1  -7   69.78    4.10
  -5   1  -7   69.22    3.94
  -5   1  -7   69.17    4.26
  -5   1  -7   75.30    4.21
  -5   1  -8  251.41   11.20
  -5   1  -8  246.78   10.80
  -5   1  -8  235.17   10.64
  -5   1  -8  222.78   10.67
  -5   1  -8  250.19   11.35
  -5   1  -8  235.69   10.50
  -5   1  -8  239.88   10.59
  -5   1  -9   85.45    4.68
  -5   1  -9   92.46    4.92
  -5   1  -9   82.25    5.08
  -5   1  -9   79.28    4.69
  -5   1  -9   77.44    5.11
  -5   1  -9   82.56    5.23
  -5   1  -9   80.19    4.53
  -5   1 -10  204.41    9.50
  -5   1 -10  215.44    9.62
  -5   1 -10  201.61   10.31
  -5   1 -10  202.53   10.09
  -5   1 -10  219.12    9.76
  -5   1 -10  217.61   10.40
  -5   1 -10  209.71    9.42
  -5   1 -11    1.28    0.79
  -5   1 -11    0.89    0.52
  -5   1 -11    1.20    0.81
  -5   1 -11    0.75    0.71
  -5   1 -11    0.85    0.58
  -5   1 -11    1.64    0.63
  -5   1 -12    9.07    1.15
  -5   1 -12   11.63    1.55
  -5   1 -12    9.46    1.54
  -5   1 -12    9.51    1.56
  -5   1 -13    7.91    1.13
  -5   1 -13    7.07    1.19
  -5   1 -13    9.62    1.44
  -5   1 -14    7.33    0.82
  -5   1 -14    7.35    1.09
  -5   1 -14    6.85    1.04
  -5   1 -15   37.95    2.11
   5   0 -11   45.50    2.45
  -5   0  11   41.48    2.48
  -5   0  10    2.07    0.69
  -5   0   9    0.42    0.57
  -5   0   9    0.43    0.51
   5   0  -9   -0.12    0.69
   5   0  -9    1.19    0.51
  -5   0   8  442.78   18.20
  -5   0   8  422.82   18.20
   5   0  -8  447.04   17.38
   5   0  -8  420.64   17.84
  -5   0   7  179.26    8.52
   5   0  -7  175.97    7.76
  -5   0   7  184.85    8.69
  -5   0   7  168.11   14.50
  -5   0   6    4.36    2.11
  -5   0   6    1.59    0.61
  -5   0   6    2.67    0.87
   5   0  -6    2.89    0.60
  -5   0   6    2.36    0.87
  -5   0   5   82.81    4.60
  -5   0   5   79.02    4.52
  -5   0   5   77.14    4.37
   5   0  -5   76.39    3.81
  -5   0   5   76.38    8.52
  -5   0   4  200.61   11.35
  -5   0   4  181.63    8.31
  -5   0   4  171.28    8.14
  -5   0   4  182.64    8.12
  -5   0   3   64.79    7.06
  -5   0   3   82.52    6.70
  -5   0   3   78.98    4.07
  -5   0   2  409.05   21.65
  -5   0   2  432.88   20.82
  -5   0   2  415.51   16.99
  -5   0   1   33.48    4.13
  -5   0   1   28.22    4.05
  -5   0   0   13.33    2.10
  -5   0   0   14.33    2.74
  -5   0  -1   10.58    1.76
  -5   0  -1    9.42    2.29
  -5   0  -2  126.48    7.10
  -5   0  -3  487.86   23.59
  -5   0  -4   73.95    6.67
  -5   0  -5   23.85    3.53
  -5   0  -6  119.62    5.90
  -5   0  -6  109.95    5.77
  -5   0  -7   70.97    3.48
  -5   0  -7   72.69    6.14
  -5   0  -7   73.70    4.04
  -5   0  -7   62.63    4.02
  -5   0  -7   68.86    4.24
  -5   0  -7   67.00    4.28
  -5   0  -7   74.73    4.23
  -5   0  -8  396.47   15.15
  -5   0  -8  377.97   15.61
  -5   0  -8  361.44   16.33
  -5   0  -8  360.45   15.67
  -5   0  -8  349.64   15.27
  -5   0  -8  404.05   16.35
  -5   0  -8  392.53   15.90
  -5   0  -8  398.85   16.46
  -5   0  -8  395.05   15.96
  -5   0  -8  342.79   15.88
  -5   0  -9  102.53    5.56
  -5   0  -9  104.95    5.53
  -5   0  -9  104.00    5.94
  -5   0  -9  110.53    5.66
  -5   0  -9  102.57    6.03
  -5   0  -9  107.46    5.40
  -5   0  -9  106.53    6.22
  -5   0 -10  215.58   10.31
  -5   0 -10  246.16   11.07
  -5   0 -10  249.22   10.53
  -5   0 -10  226.32   11.04
  -5   0 -10  230.47   10.19
  -5   0 -10  224.21   11.22
  -5   0 -11  116.31    5.93
  -5   0 -11  112.32    6.33
  -5   0 -11  121.25    6.63
  -5   0 -11  116.52    5.67
  -5   0 -11  113.04    6.67
  -5   0 -12   39.59    2.97
  -5   0 -12   37.76    3.04
  -5   0 -12   34.76    2.55
  -5   0 -12   34.94    3.13
  -5   0 -13   48.19    3.11
  -5   0 -14   20.60    1.50
  -5   0 -14   26.00    2.19
  -5   0 -15    0.17    0.34
   5   1 -11    2.79    0.55
  -5  -1  10   43.70    2.79
  -5  -1   9   17.69    1.83
  -5  -1   9   14.13    1.63
  -5  -1   8   80.00    4.62
  -5  -1   8   75.98    4.71
   5   1  -8   80.70    4.43
   5   1  -8   81.17    3.96
  -5  -1   7    1.10    0.72
  -5  -1   7    1.58    0.81
   5   1  -7    1.44    0.70
   5   1  -7    1.03    0.42
  -5  -1   6  193.06    9.39
  -5  -1   6  192.88    9.18
   5   1  -6  201.87    8.40
  -5  -1   5    9.10    2.84
  -5  -1   5    7.49    1.23
  -5  -1   5    6.36    1.05
  -5  -1   4   10.32    3.03
  -5  -1   4   10.86    1.41
  -5  -1   4   12.41    1.40
  -5  -1   3  970.90   39.41
  -5  -1   3  994.80   45.89
  -5  -1   3 1048.53   39.32
  -5  -1   3 1062.71   43.55
  -5  -1   2  471.49   24.04
  -5  -1   2  458.90   22.52
  -5  -1   1   47.61    5.42
  -5  -1   1   45.77    4.95
  -5  -1   0   11.02    2.47
  -5  -1   0   10.03    2.04
  -5  -1  -1   23.17    3.54
  -5  -1  -1   23.78    3.04
  -5  -1  -2  160.15   10.29
  -5  -1  -2  139.36    8.69
  -5  -1  -3 1555.21   62.57
  -5  -1  -3 1484.49   60.44
  -5  -1  -4 2368.42   94.38
  -5  -1  -5   28.77    3.98
  -5  -1  -6   13.03    1.40
  -5  -1  -6   13.88    1.47
  -5  -1  -6   16.03    2.91
  -5  -1  -6   14.21    1.11
  -5  -1  -7    2.88    0.74
  -5  -1  -7    4.27    1.58
  -5  -1  -7    2.79    0.76
  -5  -1  -7    3.22    0.56
  -5  -1  -8  170.23    7.40
  -5  -1  -8  177.51    8.74
  -5  -1  -8  177.69    8.48
  -5  -1  -8  164.63    7.98
  -5  -1  -8  179.31    8.54
  -5  -1  -9 1246.07   46.56
  -5  -1  -9 1212.20   46.98
  -5  -1  -9 1227.77   48.21
  -5  -1  -9 1174.68   47.70
  -5  -1  -9 1205.57   47.83
  -5  -1 -10  425.90   18.76
  -5  -1 -10  456.45   18.15
  -5  -1 -10  460.87   18.53
  -5  -1 -10  459.53   19.78
  -5  -1 -10  475.23   19.43
  -5  -1 -10  460.99   19.47
  -5  -1 -11   -0.15    0.59
  -5  -1 -11   -0.18    0.65
  -5  -1 -11    0.19    0.67
  -5  -1 -11    0.18    0.39
  -5  -1 -12    0.13    0.49
  -5  -1 -12   -0.32    0.68
  -5  -1 -12   -0.17    0.67
  -5  -1 -13   66.35    3.63
  -5  -1 -13   67.00    3.80
  -5  -1 -13   57.08    4.13
  -5  -1 -14  161.27    7.84
  -5  -1 -15  220.40    9.40
   5   2 -11    3.18    0.52
  -5  -2  11    2.67    0.53
   5   2 -10  110.79    5.20
  -5  -2  10  114.83    5.55
  -5  -2   9  659.29   26.49
   5   2  -8  165.54    7.53
  -5  -2   8  152.08    7.91
   5   2  -7  158.22    7.22
  -5  -2   7  138.68    7.53
  -5  -2   7  147.47    7.41
   5   2  -6  143.59    6.72
  -5  -2   6  135.37    7.15
  -5  -2   6  136.40    6.91
  -5  -2   5   10.74    1.42
  -5  -2   5    9.97    1.48
   5   2  -5   14.52    1.51
  -5  -2   4  131.06    6.66
  -5  -2   4  139.61    6.99
   5   2  -4  144.11    6.53
   5   2  -3  300.93   12.42
  -5  -2   3  298.20   12.69
  -5  -2   3  339.02   16.75
  -5  -2   3  290.17   12.91
  -5  -2   3  305.19   18.56
  -5  -2   2  111.32    5.33
   5   2  -2  105.85    5.00
  -5  -2   2  107.40    8.34
  -5  -2   1  608.32   29.86
  -5  -2   1  692.07   30.45
  -5  -2   0   19.73    3.45
  -5  -2   0   19.04    3.17
  -5  -2  -1  206.85   13.15
  -5  -2  -1  229.78   12.69
  -5  -2  -2  778.71   35.40
  -5  -2  -2  783.11   34.13
  -5  -2  -3 1785.76   71.98
  -5  -2  -4    2.99    1.56
  -5  -2  -4    2.55    1.26
  -5  -2  -5   49.31    5.41
  -5  -2  -6    3.43    1.38
  -5  -2  -7  138.25    5.83
  -5  -2  -7  124.70    6.34
  -5  -2  -7  137.89    9.57
  -5  -2  -8  272.63   12.54
  -5  -2  -8  284.07   12.31
  -5  -2  -8  267.66   12.17
  -5  -2  -8  268.69   11.09
  -5  -2  -9  132.55    7.31
  -5  -2  -9  151.46    7.56
  -5  -2  -9  148.41    6.45
  -5  -2 -10   72.66    4.63
  -5  -2 -10   72.71    4.63
  -5  -2 -10   74.92    4.03
  -5  -2 -10   73.87    3.76
  -5  -2 -11  212.56   10.80
  -5  -2 -11  228.56   10.40
  -5  -2 -11  218.01    9.29
  -5  -2 -12   29.54    2.53
  -5  -2 -12   32.40    2.08
  -5  -2 -12   32.76    3.02
  -5  -2 -12   34.88    2.58
  -5  -2 -13   24.47    1.64
  -5  -2 -13   24.65    2.43
  -5  -2 -13   22.17    1.90
  -5  -2 -13   21.29    1.85
  -5  -2 -14   51.78    3.40
  -5  -2 -14   46.84    2.72
  -5  -2 -15    0.75    0.49
   5   3 -11   39.20    2.04
  -5  -3  11   46.56    2.18
  -5  -3  10   75.31    3.84
  -5  -3  10   75.42    3.99
   5   3 -10   76.79    3.72
  -5  -3   9  165.12    7.90
  -5  -3   9  170.16    7.73
  -5  -3   8    0.33    0.66
   5   3  -8    1.19    0.69
  -5  -3   7  114.74    6.36
   5   3  -7  117.60    5.87
  -5  -3   6  121.37    6.69
   5   3  -6  124.97    6.18
  -5  -3   5    0.15    0.49
  -5  -3   5    1.26    0.73
   5   3  -5    0.12    0.44
  -5  -3   4    2.08    0.70
  -5  -3   4    0.84    0.58
  -5  -3   3  377.91   15.84
  -5  -3   3  415.43   20.14
   5   3  -3  369.93   15.52
  -5  -3   3  392.86   16.25
  -5  -3   2   16.14    1.71
  -5  -3   2   16.16    1.56
  -5  -3   2   15.56    3.00
   5   3  -2   15.16    1.38
  -5  -3   2   21.61    3.86
  -5  -3   1  288.08   16.24
  -5  -3   1  271.07   12.01
  -5  -3   1  277.60   16.38
  -5  -3   1  285.07   11.77
  -5  -3   0   14.92    2.99
  -5  -3   0    7.08    2.18
  -5  -3  -1  205.57   12.83
  -5  -3  -1  217.15   13.68
  -5  -3  -2   58.41    5.93
  -5  -3  -2   66.41    6.58
  -5  -3  -3  611.86   28.84
  -5  -3  -4  176.46   11.90
  -5  -3  -4  188.47   12.36
  -5  -3  -5   14.21    3.00
  -5  -3  -6   32.97    4.66
  -5  -3  -7    3.63    1.55
  -5  -3  -7    4.43    0.59
  -5  -3  -7    3.54    0.90
  -5  -3  -7    2.77    0.95
  -5  -3  -8  440.44   21.27
  -5  -3  -8  443.96   18.38
  -5  -3  -8  407.21   16.54
  -5  -3  -8  412.65   17.32
  -5  -3  -8  437.85   17.94
  -5  -3  -9   41.82    2.39
  -5  -3  -9   41.24    3.43
  -5  -3  -9   38.63    3.13
  -5  -3 -10   14.52    1.28
  -5  -3 -10   13.90    2.01
  -5  -3 -10   15.28    1.84
  -5  -3 -11  146.27    6.46
  -5  -3 -11  145.93    7.38
  -5  -3 -11  141.06    7.91
  -5  -3 -12    7.18    0.89
  -5  -3 -12    6.20    1.08
  -5  -3 -13   22.33    1.94
  -5  -3 -13   21.96    1.54
  -5  -3 -14   36.24    2.71
  -5  -3 -14   36.25    2.30
  -5  -3 -15   42.15    2.45
   5   4 -10  115.79    5.18
  -5  -4  10  126.23    5.33
  -5  -4  10  116.58    5.43
  -5  -4   9   59.86    3.25
  -5  -4   9   52.03    3.33
  -5  -4   8    2.31    0.78
  -5  -4   8    2.82    0.91
   5   4  -7  232.84   10.16
  -5  -4   7  220.43   10.70
  -5  -4   7  234.34   10.43
  -5  -4   6  320.72   20.26
  -5  -4   6  296.83   13.48
   5   4  -6  271.34   19.73
   5   4  -6  301.49   12.82
  -5  -4   5  242.31   11.62
  -5  -4   5  275.28   18.13
   5   4  -5  256.60   11.08
  -5  -4   4   33.51    2.89
   5   4  -4   39.65    2.63
  -5  -4   4   31.12    5.52
  -5  -4   3    5.69    1.01
  -5  -4   3    8.73    1.37
  -5  -4   3    4.28    1.77
   5   4  -3    6.27    0.99
  -5  -4   3    5.95    2.45
  -5  -4   2    0.13    0.43
  -5  -4   2    0.94    0.65
  -5  -4   2    0.58    0.81
   5   4  -2    0.88    0.42
  -5  -4   2   -0.69    1.18
  -5  -4   1  154.90    6.85
  -5  -4   1  142.18    7.06
  -5  -4   1  137.41   10.72
   5   4  -1  138.42    6.40
  -5  -4   1  138.76   11.05
  -5  -4   0   20.88    3.80
  -5  -4   0   21.97    1.75
  -5  -4   0   20.70    3.77
  -5  -4   0   14.64    1.64
  -5  -4  -1   23.21    1.95
  -5  -4  -1   17.68    3.64
  -5  -4  -1   25.82    4.29
  -5  -4  -2  600.17   28.61
  -5  -4  -2  541.97   28.31
  -5  -4  -3   74.03    7.37
  -5  -4  -4    8.14    1.14
  -5  -4  -4   12.22    3.09
  -5  -4  -4    9.96    2.63
  -5  -4  -5   10.37    2.72
  -5  -4  -6    0.60    1.03
  -5  -4  -7   17.18    1.78
  -5  -4  -7   12.93    1.72
  -5  -4  -7   16.39    2.06
  -5  -4  -7   17.53    3.42
  -5  -4  -8   70.92    3.54
  -5  -4  -8   79.38    4.51
  -5  -4  -8   77.19    4.72
  -5  -4  -8   80.34    7.31
  -5  -4  -8   79.59    5.07
  -5  -4  -9    0.30    0.45
  -5  -4  -9    0.22    0.69
  -5  -4  -9    1.15    0.38
  -5  -4 -10   79.85    4.58
  -5  -4 -10   81.91    3.96
   5   4  10   80.05    4.32
  -5  -4 -10   90.69    5.50
  -5  -4 -10   80.87    4.90
  -5  -4 -11  350.22   15.62
  -5  -4 -11  344.91   13.91
  -5  -4 -12   53.10    3.75
  -5  -4 -12   42.99    2.47
  -5  -4 -13   62.19    4.05
  -5  -4 -13   64.73    3.14
  -5  -4 -14   -0.12    0.44
  -5  -4 -14    0.71    0.46
  -5  -4 -15    0.72    0.33
   5   5 -10    0.61    0.25
   5   5  -9    3.10    0.62
  -5  -5   9    3.20    0.64
  -5  -5   8  137.04    6.43
   5   5  -7  259.47   11.12
  -5  -5   7  258.47   11.34
   5   5  -6    7.46    1.15
  -5  -5   6    7.39    1.26
   5   5  -5  224.78    9.72
  -5  -5   5  208.07   10.19
  -5  -5   5  207.37    9.78
   5   5  -4   25.07    2.04
  -5  -5   4   19.95    2.24
   5   5  -3  414.77   17.40
  -5  -5   3  442.75   18.26
  -5  -5   2    1.61    0.50
  -5  -5   2    1.88    0.76
   5   5  -2    2.30    0.64
  -5  -5   2    0.65    0.92
  -5  -5   2    2.30    1.52
  -5  -5   1  234.10   16.06
  -5  -5   1  251.05   10.67
  -5  -5   1  235.73   10.97
   5   5  -1  230.57   10.24
  -5  -5   1  246.03   10.41
  -5  -5   1  248.42   10.67
  -5  -5   1  247.35   15.91
   5   5   0   -0.09    0.34
  -5  -5   0    0.15    0.45
  -5  -5   0    0.70    1.19
  -5  -5   0   -0.11    0.33
  -5  -5  -1   12.87    1.54
  -5  -5  -1   18.93    3.95
   5   5   1   13.01    1.24
  -5  -5  -1   12.52    3.19
  -5  -5  -2   28.86    4.87
  -5  -5  -2   27.14    2.23
  -5  -5  -2   22.16    4.28
  -5  -5  -3   27.50    2.25
  -5  -5  -3   29.37    4.86
  -5  -5  -4  119.36   10.97
  -5  -5  -4  151.07    7.07
  -5  -5  -4  137.61   11.30
  -5  -5  -5   90.91    4.69
  -5  -5  -5   90.72    5.09
  -5  -5  -5   92.02    8.87
  -5  -5  -6   20.12    1.75
  -5  -5  -6   19.81    2.02
  -5  -5  -6   22.97    4.19
  -5  -5  -6   22.33    2.37
  -5  -5  -7   59.52    4.22
  -5  -5  -7   72.56    6.77
  -5  -5  -7   54.49    3.30
  -5  -5  -7   60.98    3.90
  -5  -5  -7   60.27    6.92
  -5  -5  -8    0.21    0.58
  -5  -5  -8   -0.59    1.17
  -5  -5  -8    0.50    0.44
  -5  -5  -8    0.60    0.84
  -5  -5  -8    0.77    0.41
  -5  -5  -9   33.06    2.70
  -5  -5  -9   29.61    1.82
  -5  -5  -9   31.72    2.93
  -5  -5 -10    5.15    0.68
  -5  -5 -10    5.62    1.23
   5   5  10    4.26    0.90
  -5  -5 -10    5.99    1.11
  -5  -5 -11    1.28    0.40
  -5  -5 -11    2.22    0.73
  -5  -5 -11    2.16    0.91
   5   5  11    3.16    0.74
  -5  -5 -12    8.11    1.34
  -5  -5 -13   37.30    2.71
  -5  -5 -14  126.94    5.71
  -5  -5 -15    0.75    0.30
  -5  -6   9   25.68    1.75
   5   6  -9   29.71    1.65
  -5  -6   8   23.99    1.91
   5   6  -7   74.90    4.02
  -5  -6   7   78.51    4.17
   5   6  -6    0.24    0.54
  -5  -6   6    0.91    0.65
   5   6  -5  249.84   11.11
  -5  -6   5  260.67   11.33
   5   6  -4  452.85   18.55
  -5  -6   4  449.82   26.20
  -5  -6   4  452.10   18.78
   5   6  -3  258.43   11.22
  -5  -6   3  255.46   11.42
  -5  -6   3  249.40   17.73
   5   6  -2   21.73    1.86
  -5  -6   2   20.51    1.76
  -5  -6   2   23.12    4.35
  -5  -6   2   19.72    1.94
  -5  -6   1   38.02    2.66
  -5  -6   1   40.56    6.04
   5   6  -1   41.12    2.68
  -5  -6   0   96.94    5.04
   5   6   0  100.79    4.89
  -5  -6   0   87.64    5.02
   5   6   1  111.24    5.39
  -5  -6  -1  110.34    5.62
  -5  -6  -1  114.34   10.57
  -5  -6  -2   93.40    4.91
   5   6   2   92.92    4.60
  -5  -6  -2   87.35    5.11
  -5  -6  -2   91.75    9.53
  -5  -6  -2   86.14    9.13
  -5  -6  -3   17.31    1.71
  -5  -6  -3   15.86    4.09
  -5  -6  -3   14.21    1.77
  -5  -6  -4  235.20   10.61
  -5  -6  -4  250.67   16.88
  -5  -6  -4  258.06   11.11
  -5  -6  -4  238.74   16.98
  -5  -6  -4  236.60   11.04
  -5  -6  -5   46.51    6.51
  -5  -6  -5   48.48    3.12
  -5  -6  -6   12.46    1.75
  -5  -6  -6   13.02    1.69
  -5  -6  -6    9.75    2.90
  -5  -6  -6   11.69    1.39
  -5  -6  -7  308.65   12.73
  -5  -6  -7  317.96   17.20
  -5  -6  -7  322.36   13.73
  -5  -6  -7  269.69   13.21
  -5  -6  -7  283.02   18.40
  -5  -6  -8  102.52    8.96
  -5  -6  -8  109.85    6.18
  -5  -6  -8  104.17    5.98
  -5  -6  -8  109.44    5.31
  -5  -6  -8  110.20    9.70
  -5  -6  -9    1.16    0.63
  -5  -6  -9    1.24    1.23
  -5  -6  -9    1.78    0.79
   5   6  10   48.08    3.17
  -5  -6 -10   45.33    3.51
   5   6  11   16.11    1.55
  -5  -6 -11   12.03    1.61
  -5  -6 -11   13.81    1.61
   5   6  12  198.10    8.23
  -5  -6 -12  173.69    8.49
   5   6  13   41.75    2.34
  -5  -6 -14  143.61    6.26
  -5  -7   8    1.35    0.45
  -5  -7   7   -0.11    0.46
   5   7  -6   25.01    1.97
  -5  -7   6   27.08    2.24
   5   7  -5    1.44    0.65
  -5  -7   5    2.40    0.81
   5   7  -4  269.88   11.61
  -5  -7   4  262.79   12.10
   5   7  -3   72.25    4.18
  -5  -7   3   75.26    4.64
  -5  -7   3   63.06    8.26
  -5  -7   2    6.35    2.70
   5   7  -2    4.99    1.02
   5   7  -2    4.17    0.76
   5   7  -2    2.41    1.60
  -5  -7   2    5.88    1.23
  -5  -7   2    6.23    0.98
   5   7  -1  146.50    7.17
  -5  -7   1  150.98   13.27
  -5  -7   1  150.76    7.81
  -5  -7   1  156.35   13.02
  -5  -7   1  159.61    7.28
   5   7   0  530.45   21.84
  -5  -7   0  552.68   30.46
  -5  -7   0  534.99   22.58
  -5  -7   0  565.04   22.11
  -5  -7   0  555.62   29.86
   5   7   1  591.31   22.44
  -5  -7  -1  519.45   22.57
  -5  -7  -1  573.20   23.16
  -5  -7  -1  546.53   22.59
  -5  -7  -1  601.41   31.10
  -5  -7  -2   96.33    5.23
  -5  -7  -2  106.68    5.69
  -5  -7  -2   96.21    5.52
   5   7   2   95.51    4.97
  -5  -7  -2  103.94   10.42
  -5  -7  -3   11.75    1.44
  -5  -7  -3    9.73    1.48
  -5  -7  -3   10.81    1.56
   5   7   3   10.05    1.21
  -5  -7  -3    7.79    2.99
  -5  -7  -4    0.86    1.20
  -5  -7  -4    4.20    1.00
  -5  -7  -5    2.47    0.73
  -5  -7  -5    0.84    1.17
  -5  -7  -5    1.06    0.58
  -5  -7  -6   18.68    1.81
  -5  -7  -6   16.34    3.85
  -5  -7  -6   18.02    2.01
  -5  -7  -7    1.12    0.55
  -5  -7  -7    0.78    0.77
   5   7   8    7.90    0.94
  -5  -7  -8    6.40    0.99
  -5  -7  -8    4.24    1.99
  -5  -7  -8    6.48    1.27
  -5  -7  -9    9.83    1.46
  -5  -7 -10    2.14    0.81
   5   7  10    5.35    1.01
  -5  -7 -11   23.18    2.06
   5   7  11   20.36    1.80
   5   7  12  118.10    5.51
   5   7  13   47.31    2.46
  -5  -7 -14    8.59    0.84
  -5  -8   7    0.79    0.38
  -5  -8   6   22.59    1.81
   5   8  -6   23.74    1.70
   5   8  -5   69.96    3.71
  -5  -8   5   64.83    3.88
   5   8  -5   67.56    3.42
   5   8  -4   10.01    1.28
  -5  -8   4   12.46    1.55
  -5  -8   3  115.46    6.10
   5   8  -3  111.78    5.71
   5   8  -2  121.68    6.07
  -5  -8   2  128.79    6.59
  -5  -8   2  118.54    5.78
   5   8  -2  120.61    5.53
  -5  -8   1   24.38    2.39
  -5  -8   1   16.06    4.27
  -5  -8   1   29.82    5.24
   5   8  -1   26.27    1.88
   5   8  -1   21.33    4.55
  -5  -8   1   23.91    2.01
   5   8  -1   23.18    2.03
  -5  -8   0  406.75   25.26
  -5  -8   0  410.25   16.99
   5   8   0  419.73   16.66
   5   8   0  404.02   16.91
  -5  -8   0  420.51   17.61
  -5  -8   0  361.57   23.53
   5   8   0  365.80   24.29
  -5  -8  -1   45.19    3.05
  -5  -8  -1   38.26    6.23
  -5  -8  -1   44.05    3.30
   5   8   1   30.82    5.94
   5   8   1   40.28    2.78
  -5  -8  -1   42.73    6.89
  -5  -8  -2   97.61    5.48
  -5  -8  -2   93.60    5.13
  -5  -8  -2   86.71    9.79
  -5  -8  -2   83.30    9.96
   5   8   2   90.67    4.86
   5   8   2   81.04    9.97
  -5  -8  -2   98.97    5.42
  -5  -8  -3  151.10    7.53
  -5  -8  -3  136.29   12.76
  -5  -8  -3  143.97   13.44
  -5  -8  -3  149.00    7.27
   5   8   3  140.68    6.86
  -5  -8  -3  148.68    7.54
  -5  -8  -4   52.35    3.72
  -5  -8  -4   56.49    7.73
  -5  -8  -5   59.55    3.72
   5   8   5   53.38    8.08
  -5  -8  -5   58.90    3.98
  -5  -8  -5   61.32    8.06
  -5  -8  -6   36.12    2.71
   5   8   6   40.91    2.52
  -5  -8  -6   40.43    3.12
  -5  -8  -6   30.77    5.52
  -5  -8  -7    6.27    1.09
   5   8   7    2.60    1.73
  -5  -8  -7    6.21    1.27
  -5  -8  -7    5.62    2.26
   5   8   7    7.53    0.97
  -5  -8  -8    1.12    0.52
   5   8   8    1.07    0.46
  -5  -8  -9   41.20    3.13
   5   8  10    4.17    0.90
  -5  -8 -10    1.82    0.80
   5   8  11   37.70    2.54
  -5  -8 -11   41.97    2.78
   5   8  12   30.03    1.97
  -5  -8 -12   31.43    2.13
  -5  -8 -13    5.39    0.69
   5   8  13    5.48    0.62
  -5  -8 -14    9.73    0.68
  -5  -9   6   87.68    4.02
   5   9  -6   88.57    3.96
  -5  -9   5    7.97    0.98
   5   9  -5    6.86    0.78
   5   9  -5    7.55    0.89
  -5  -9   4   62.36    3.54
   5   9  -4   63.18    3.24
   5   9  -4   59.59    3.35
  -5  -9   3   10.18    1.34
   5   9  -3   11.80    1.31
   5   9  -2  124.31    5.93
  -5  -9   2  114.18    5.46
  -5  -9   2  127.68    6.30
   5   9  -1   53.93    3.24
  -5  -9   1   49.81    3.47
  -5  -9   1   45.02    2.91
   5   9  -1   51.79    2.82
   5   9   0  288.72   12.78
  -5  -9   0  310.60   12.86
   5   9   0  306.87   12.52
  -5  -9   0  303.55   13.37
   5   9   1   37.91    2.74
  -5  -9  -1   40.34    2.86
   5   9   1   48.00    2.76
  -5  -9  -1   45.10    3.29
   5   9   2  410.75   17.17
  -5  -9  -2  412.24   17.44
  -5  -9  -2  442.37   17.95
   5   9   2  419.38   17.03
  -5  -9  -3  210.37    9.55
  -5  -9  -3  195.86   15.75
  -5  -9  -3  212.16    9.75
   5   9   3  203.66    9.15
   5   9   3  204.60    9.07
   5   9   4   39.72    2.51
  -5  -9  -4   30.94    2.73
  -5  -9  -5  166.01    7.95
   5   9   5  169.48    7.55
  -5  -9  -5  166.28    8.25
  -5  -9  -6  301.71   13.02
   5   9   6  299.18   12.57
  -5  -9  -6  317.30   13.56
  -5  -9  -7  122.86    5.92
   5   9   7  120.97    5.52
  -5  -9  -7  112.71    6.29
  -5  -9  -8    1.23    0.52
   5   9   8    0.52    0.38
  -5  -9  -8    1.13    0.68
   5   9   9   19.73    1.83
   5   9  10   17.97    1.62
   5   9  11    2.20    0.59
  -5  -9 -11    3.91    0.78
   5   9  12   18.00    1.29
  -5  -9 -12   18.77    1.38
   5  10  -5    2.62    0.40
   5  10  -4    0.25    0.36
  -5 -10   4    0.14    0.34
   5  10  -4   -0.05    0.29
   5  10  -3   18.58    1.47
  -5 -10   3   17.74    1.53
   5  10  -3   19.51    1.44
  -5 -10   2    2.43    0.67
   5  10  -2    2.98    0.67
   5  10  -1  133.74    6.07
  -5 -10   1  121.42    5.72
  -5 -10   1  133.53    6.35
   5  10   0  141.57    6.26
   5  10   0  134.60    6.52
  -5 -10   0  140.35    6.49
  -5 -10   0  157.02    7.08
   5  10   1   25.63    1.86
   5  10   1   25.01    2.00
  -5 -10  -1   29.84    2.41
   5  10   2    0.32    0.47
   5  10   2    0.09    0.48
  -5 -10  -2    0.12    0.53
  -5 -10  -3    0.76    0.63
   5  10   4    3.34    0.73
  -5 -10  -4    2.29    0.77
  -5 -10  -5   28.21    2.31
   5  10   5   23.66    1.82
  -5 -10  -5   25.49    2.10
  -5 -10  -6    3.63    0.94
   5  10   6    2.55    0.61
  -5 -10  -6    3.21    0.79
  -5 -10  -7   17.30    1.75
   5  10   7   16.98    1.34
  -5 -10  -7   13.99    1.42
  -5 -10  -8    2.50    0.79
   5  10   8    3.33    0.55
  -5 -10  -9    1.88    0.63
   5  10  10   47.43    2.63
  -5 -10 -10   42.70    2.70
   5  10  11   30.03    1.81
  -5 -10 -12   16.19    1.08
   5  11  -3    8.98    0.73
   5  11  -2   15.33    1.13
   5  11  -2   11.41    1.02
   5  11  -1   15.56    1.26
   5  11  -1   14.71    1.20
  -5 -11   1   12.98    0.92
  -5 -11   0   43.20    2.36
   5  11   1   94.50    4.44
  -5 -11  -1  102.98    4.69
  -5 -11  -2    0.46    0.43
   5  11   2    0.14    0.39
  -5 -11  -3   15.39    1.44
  -5 -11  -4  404.17   16.54
   5  11   4  412.88   16.27
   5  11   5   16.18    1.30
  -5 -11  -6   50.67    2.81
   5  11   6   46.93    2.72
   5  11   6   44.80    2.53
  -5 -11  -6   53.97    3.02
   5  11   7   95.67    4.69
   5  11   7   96.49    4.43
  -5 -11  -7  107.94    4.99
  -5 -11  -7  104.61    4.68
   5  11   8   28.49    1.86
   5  11   8   27.40    1.56
  -5 -11  -9    1.65    0.51
   5  11   9    1.58    0.46
  -5 -11 -10   26.03    1.61
   5  12   0    0.47    0.26
  -5 -12  -1   58.86    2.83
   5  12   1   67.11    2.95
   5  12   2    2.10    0.41
  -5 -12  -2    2.32    0.44
  -5 -12  -3    0.06    0.32
   5  12   4   -0.05    0.28
  -5 -12  -4    0.26    0.36
   5  12   5   35.71    1.92
  -5 -12  -6   22.52    1.41
   5  12   6   21.86    1.32
   5  12   7   16.80    1.00
  -6  11   0    0.58    0.18
  -6  10   5   10.30    0.65
  -6  10   4    4.61    0.50
  -6  10   3   10.36    0.82
  -6  10   3    8.42    0.79
  -6  10   2   18.70    1.33
  -6  10   2   18.90    1.26
  -6  10   2   21.34    1.40
  -6  10   1   19.65    1.41
  -6  10   1   17.40    1.25
  -6  10   1   18.27    1.36
  -6  10   0    0.46    0.41
  -6  10   0    0.41    0.32
  -6  10   0    0.44    0.37
  -6  10  -1   10.75    1.08
  -6  10  -1   12.73    1.02
  -6  10  -1   12.22    1.09
  -6  10  -2   -0.13    0.32
  -6  10  -3    7.89    0.83
  -6  10  -5    8.11    0.68
  -6   9   7   33.43    1.52
   6  -9  -6   -0.04    0.20
  -6   9   6    0.08    0.24
  -6   9   5   18.26    1.22
  -6   9   4    0.05    0.26
  -6   9   4   -0.19    0.34
  -6   9   4   -0.12    0.30
  -6   9   3    2.93    0.59
  -6   9   3    3.50    0.63
  -6   9   3    2.71    0.51
  -6   9   3    3.09    0.63
  -6   9   2    1.85    0.59
  -6   9   2    1.67    0.51
  -6   9   2    1.42    0.55
  -6   9   1   -0.10    0.44
  -6   9   1    0.21    0.45
  -6   9   1    0.31    0.46
  -6   9   0    6.07    0.97
  -6   9  -1    0.99    0.55
  -6   9  -2  100.61    5.08
  -6   9  -2  103.79    5.01
  -6   9  -3    4.93    0.82
  -6   9  -3    4.35    0.74
  -6   9  -4   19.39    1.61
  -6   9  -4   19.66    1.46
  -6   9  -4   18.40    1.57
  -6   9  -5    0.53    0.47
  -6   9  -5    0.53    0.39
  -6   9  -5    0.83    0.41
  -6   9  -6   21.07    1.36
  -6   9  -7    0.39    0.28
  -6   8   8    1.40    0.26
   6  -8  -7   26.14    1.46
  -6   8   7   26.41    1.50
  -6   8   5   14.07    1.06
  -6   8   4    0.53    0.41
  -6   8   4   -0.08    0.36
  -6   8   4    0.13    0.39
  -6   8   3   13.80    1.40
  -6   8   3   12.03    1.28
  -6   8   3   12.55    1.15
  -6   8   2   26.60    2.07
  -6   8   2   25.28    1.80
  -6   8   1   23.07    1.98
  -6   8   1   22.39    1.70
  -6   8   0    4.50    0.97
  -6   8   0    4.13    0.82
  -6   8   0    4.07    0.82
  -6   8  -1   15.87    1.70
  -6   8  -1   17.78    1.59
  -6   8  -2  195.46    8.76
  -6   8  -2  193.66    8.87
  -6   8  -2  187.89    8.27
  -6   8  -2  194.12    8.46
  -6   8  -3   38.86    2.67
  -6   8  -3   41.29    2.84
  -6   8  -3   41.00    2.57
  -6   8  -4   16.95    1.58
  -6   8  -4   20.17    1.85
  -6   8  -4   20.35    1.63
  -6   8  -4   19.23    1.84
  -6   8  -5   -0.11    0.53
  -6   8  -5    0.12    0.55
  -6   8  -5    0.09    0.42
  -6   8  -6   30.72    2.10
  -6   8  -6   28.62    2.14
  -6   8  -6   30.34    1.96
  -6   8  -7   13.62    1.34
  -6   8  -7   14.44    1.38
  -6   8  -7   15.47    1.21
  -6   8  -8   49.51    2.62
  -6   8  -8   45.83    2.59
  -6   8  -9    3.54    0.48
   6  -7  -8    2.10    0.37
   6  -7  -8    1.80    0.48
   6  -7  -7    9.67    0.90
   6  -7  -7    9.23    1.13
   6  -7  -6   15.04    1.56
  -6   7   6   15.74    1.12
   6  -7  -5    2.48    0.74
  -6   7   5    1.36    0.44
  -6   7   4  287.56   11.91
  -6   7   4  277.72   11.54
  -6   7   3   22.93    1.94
  -6   7   3   17.84    1.71
  -6   7   3   21.32    1.64
  -6   7   2    7.58    1.00
  -6   7   1   15.06    1.42
  -6   7   1   16.13    1.53
  -6   7   0   68.05    4.12
  -6   7   0   64.03    3.64
  -6   7  -1  182.50    8.73
  -6   7  -1  173.97    8.43
  -6   7  -1  184.37    8.66
  -6   7  -1  185.82    8.11
  -6   7  -1  187.48    8.23
  -6   7  -2   13.29    1.61
  -6   7  -2   12.01    1.53
  -6   7  -2   10.79    1.55
  -6   7  -2   12.10    1.36
  -6   7  -2   11.89    1.27
  -6   7  -3   12.46    1.27
  -6   7  -3   14.18    1.45
  -6   7  -3   14.35    1.66
  -6   7  -3   13.71    1.65
  -6   7  -3   13.35    1.63
  -6   7  -3   11.72    1.58
  -6   7  -4   29.19    2.49
  -6   7  -4   32.83    2.37
  -6   7  -4   27.59    2.39
  -6   7  -4   31.83    2.58
  -6   7  -4   30.75    2.21
  -6   7  -5   22.25    2.09
  -6   7  -5   19.90    1.95
  -6   7  -5   20.14    1.77
  -6   7  -5   25.62    2.16
  -6   7  -5   21.71    1.81
  -6   7  -6    3.07    0.82
  -6   7  -6    3.00    0.91
  -6   7  -6    4.83    0.98
  -6   7  -6    3.33    0.73
  -6   7  -7    4.16    0.82
  -6   7  -7    4.27    0.95
  -6   7  -7    3.69    0.73
  -6   7  -7    4.31    0.93
  -6   7  -8    5.12    0.94
  -6   7  -8    3.93    0.82
  -6   7  -9    0.72    0.44
  -6   7 -10    5.63    0.69
   6  -6  -9    1.41    0.48
   6  -6  -9    1.85    0.33
   6  -6  -8   14.99    1.53
   6  -6  -8   19.17    1.25
  -6   6   7    0.80    0.29
   6  -6  -7    0.71    0.39
  -6   6   7    0.43    0.42
  -6   6   6   -0.47    0.52
  -6   6   6    0.13    0.33
  -6   6   5    2.22    0.71
  -6   6   5    2.76    0.60
  -6   6   4   15.87    1.61
  -6   6   4   16.05    1.43
  -6   6   4   19.59    1.74
  -6   6   3    0.38    0.48
  -6   6   3    0.40    0.51
  -6   6   2   53.29    3.07
  -6   6   1   34.72    2.31
  -6   6   0    1.00    0.59
  -6   6   0    1.97    0.66
  -6   6   0    0.15    0.59
  -6   6  -1  324.46   14.62
  -6   6  -1  352.76   14.35
  -6   6  -1  368.89   14.29
  -6   6  -1  362.33   14.80
  -6   6  -1  303.66   21.13
  -6   6  -1  317.99   14.61
  -6   6  -1  350.56   14.85
  -6   6  -2  341.50   15.21
  -6   6  -2  368.26   15.31
  -6   6  -2  353.68   14.71
  -6   6  -2  367.55   14.59
  -6   6  -2  327.40   14.98
  -6   6  -2  379.21   15.51
  -6   6  -2  359.67   15.25
  -6   6  -2  327.88   22.22
  -6   6  -3   29.15    2.57
  -6   6  -3   24.30    2.30
  -6   6  -3   30.72    2.57
  -6   6  -3   30.57    2.19
  -6   6  -3   30.14    2.07
  -6   6  -3   31.02    1.98
  -6   6  -3   32.65    2.70
  -6   6  -3   25.99    2.42
  -6   6  -3   24.00    5.25
  -6   6  -4   11.10    1.59
  -6   6  -4   10.35    1.44
  -6   6  -4   11.47    1.15
  -6   6  -4   12.95    1.35
  -6   6  -4    9.76    1.06
  -6   6  -4   12.52    1.48
  -6   6  -4   10.82    1.56
  -6   6  -4   12.07    1.63
  -6   6  -4    7.20    2.90
  -6   6  -5    5.37    1.14
  -6   6  -5    2.62    0.84
  -6   6  -5    3.44    0.64
  -6   6  -5    3.40    0.72
  -6   6  -5    2.90    0.62
  -6   6  -5    3.26    0.79
  -6   6  -5    1.50    0.76
  -6   6  -5    2.53    0.79
  -6   6  -5    4.20    1.04
  -6   6  -6    0.15    0.51
  -6   6  -6    0.17    0.57
  -6   6  -6    0.30    0.55
  -6   6  -6    0.55    0.49
  -6   6  -6   -0.08    0.37
  -6   6  -6    0.16    0.59
  -6   6  -6    0.65    0.60
  -6   6  -7   32.85    1.98
  -6   6  -7   32.58    2.26
  -6   6  -7   33.94    2.66
  -6   6  -7   34.32    2.78
  -6   6  -7   35.28    2.72
  -6   6  -7   30.31    2.44
  -6   6  -8    9.56    0.90
  -6   6  -8    9.58    1.10
  -6   6  -8    9.12    1.33
  -6   6  -8   10.66    1.27
  -6   6  -8   10.86    1.42
  -6   6  -9   39.34    2.02
  -6   6  -9   42.78    2.78
  -6   6  -9   39.68    2.73
  -6   6  -9   35.41    2.55
  -6   6 -10    1.40    0.31
  -6   6 -10    2.39    0.64
  -6   6 -10    1.49    0.57
  -6   6 -10    1.15    0.42
  -6   6 -11   17.36    1.29
  -6   6 -11   14.58    1.19
   6  -5 -10   -0.13    0.28
   6  -5 -10    0.04    0.20
   6  -5  -9   23.73    1.37
   6  -5  -8   36.72    2.07
   6  -5  -7   39.81    2.33
  -6   5   7   42.22    2.83
  -6   5   7   38.20    2.11
  -6   5   6   81.29    4.49
  -6   5   6   75.48    3.73
  -6   5   5   -0.14    0.55
  -6   5   5    1.11    0.50
  -6   5   4   50.28    2.94
  -6   5   4   50.18    3.33
  -6   5   4   58.16    3.32
  -6   5   3    2.15    0.61
  -6   5   3    0.80    1.12
  -6   5   3    1.71    0.60
  -6   5   3    0.66    0.49
  -6   5   2  136.94    6.26
  -6   5   2  137.48    6.49
  -6   5   1   20.59    1.68
  -6   5   0   30.10    2.36
  -6   5   0   28.48    5.19
  -6   5  -1  614.68   24.64
  -6   5  -1  590.66   24.04
  -6   5  -1  614.77   24.03
  -6   5  -1  625.66   24.17
  -6   5  -1  634.77   24.65
  -6   5  -1  539.82   31.46
  -6   5  -1  595.27   24.79
  -6   5  -2   67.44    4.14
  -6   5  -2   56.47    3.77
  -6   5  -2   61.82    3.48
  -6   5  -2   55.60    3.28
  -6   5  -2   63.56    3.99
  -6   5  -2   66.76    3.32
  -6   5  -2   60.65    3.55
  -6   5  -2   62.17    3.92
  -6   5  -2   71.95    8.85
  -6   5  -3    9.43    1.02
  -6   5  -3   10.70    1.33
  -6   5  -3   10.11    1.51
  -6   5  -3    7.61    1.30
  -6   5  -3    9.19    1.41
  -6   5  -3    9.26    1.53
  -6   5  -3    9.87    1.16
  -6   5  -3   10.43    1.13
  -6   5  -3    9.14    1.31
  -6   5  -3   10.79    1.58
  -6   5  -3    8.78    3.07
  -6   5  -4   31.02    2.06
  -6   5  -4   35.18    2.58
  -6   5  -4   35.62    2.74
  -6   5  -4   38.84    2.99
  -6   5  -4   32.88    2.74
  -6   5  -4   35.53    2.76
  -6   5  -4   34.77    2.60
  -6   5  -4   32.93    2.78
  -6   5  -4   33.49    2.16
  -6   5  -4   30.57    2.25
  -6   5  -4   31.96    2.52
  -6   5  -4   31.75    2.70
  -6   5  -4   26.53    5.57
  -6   5  -5   81.46    4.92
  -6   5  -5   93.79    5.23
  -6   5  -5   76.76    4.83
  -6   5  -5   78.08    4.94
  -6   5  -5   83.26    4.59
  -6   5  -5   81.96    4.08
  -6   5  -5   83.77    4.40
  -6   5  -5   88.20    4.74
  -6   5  -5   89.43    4.18
  -6   5  -5   84.69    4.73
  -6   5  -6   14.79    1.69
  -6   5  -6   15.89    1.31
  -6   5  -6   13.71    1.83
  -6   5  -6   13.22    1.74
  -6   5  -6   14.45    1.80
  -6   5  -6   15.89    1.80
  -6   5  -6   14.89    1.86
  -6   5  -6   16.09    1.59
  -6   5  -6   13.10    1.42
  -6   5  -6   18.11    1.72
  -6   5  -6   14.98    1.81
  -6   5  -6   12.73    4.23
  -6   5  -7   11.68    1.10
  -6   5  -7   11.09    1.57
  -6   5  -7   12.10    1.50
  -6   5  -7   12.46    1.66
  -6   5  -7    9.63    1.48
  -6   5  -7    9.18    1.24
  -6   5  -7    7.63    1.07
  -6   5  -8   14.54    1.42
  -6   5  -8   12.10    1.52
  -6   5  -8   12.79    1.32
  -6   5  -8   13.18    1.67
  -6   5  -8   14.74    1.23
  -6   5  -8   15.82    1.85
  -6   5  -8   13.66    1.77
  -6   5  -9   23.90    2.11
  -6   5  -9   22.31    1.52
  -6   5  -9   25.85    2.28
  -6   5  -9   23.62    2.18
  -6   5 -10    1.37    0.56
  -6   5 -10    0.62    0.30
  -6   5 -10    0.27    0.59
  -6   5 -10    1.14    0.68
  -6   5 -11   21.65    1.24
  -6   5 -11   24.95    1.80
  -6   5 -12    0.14    0.22
  -6   5 -12    1.14    0.41
   6  -4 -10   60.02    2.86
   6  -4  -9    6.87    0.68
   6  -4  -8    4.50    0.64
  -6   4   7    2.31    0.82
  -6   4   7    2.56    0.50
   6  -4  -7    1.94    0.53
  -6   4   6   43.33    3.04
  -6   4   6   38.00    2.31
  -6   4   5    0.47    0.60
  -6   4   5    0.09    0.43
  -6   4   4    2.57    0.80
  -6   4   4    4.09    0.77
  -6   4   4    3.94    0.81
  -6   4   4    3.21    0.63
  -6   4   3    9.52    1.04
  -6   4   3    8.73    1.07
  -6   4   3    8.89    1.28
  -6   4   3   11.33    1.33
  -6   4   3    7.38    2.58
  -6   4   2   19.37    4.06
  -6   4   2   25.16    1.80
  -6   4   2   24.30    2.06
  -6   4   2   22.41    1.88
  -6   4   2   24.15    1.81
  -6   4   2   24.32    2.04
  -6   4   1    0.60    0.46
  -6   4   1    1.13    0.52
  -6   4   1    2.06    0.52
  -6   4   0  101.38    5.19
  -6   4   0   98.80    5.17
  -6   4   0   97.49    5.39
  -6   4   0  106.82    4.88
  -6   4  -1  218.14    9.83
  -6   4  -1  227.21   10.69
  -6   4  -1  242.34   10.27
  -6   4  -1  230.60   16.39
  -6   4  -1  260.27   10.57
  -6   4  -1  231.05   10.35
  -6   4  -1  235.62   10.01
  -6   4  -1  236.14    9.90
  -6   4  -2  335.64   14.16
  -6   4  -2  321.45   13.73
  -6   4  -2  318.33   12.99
  -6   4  -2  303.68   13.34
  -6   4  -2  326.41   13.13
  -6   4  -2  327.05   13.20
  -6   4  -2  327.82   13.50
  -6   4  -2  309.64   13.73
  -6   4  -2  331.70   20.77
  -6   4  -3   83.37    4.83
  -6   4  -3   86.57    4.95
  -6   4  -3   89.16    4.96
  -6   4  -3   84.60    4.68
  -6   4  -3   80.34    3.95
  -6   4  -3   81.00    4.41
  -6   4  -3   81.34    4.14
  -6   4  -3   76.13    3.98
  -6   4  -3   84.83    4.38
  -6   4  -3   74.04    4.42
  -6   4  -3   84.31    4.74
  -6   4  -3   67.32    8.74
  -6   4  -4   63.68    4.11
  -6   4  -4   67.53    3.91
  -6   4  -4   62.02    4.18
  -6   4  -4   66.95    4.13
  -6   4  -4   65.73    4.28
  -6   4  -4   69.09    4.13
  -6   4  -4   64.41    3.87
  -6   4  -4   69.48    3.43
  -6   4  -4   64.31    3.38
  -6   4  -4   67.51    3.59
  -6   4  -4   67.80    3.71
  -6   4  -4   66.23    3.93
  -6   4  -4   65.71    4.15
  -6   4  -4   54.58    7.86
  -6   4  -5   31.08    2.60
  -6   4  -5   25.64    2.46
  -6   4  -5   22.56    2.28
  -6   4  -5   26.04    2.20
  -6   4  -5   28.38    1.81
  -6   4  -5   22.27    1.65
  -6   4  -5   24.10    1.88
  -6   4  -5   27.71    2.26
  -6   4  -5   23.61    1.88
  -6   4  -5   26.05    2.16
  -6   4  -5   28.72    2.59
  -6   4  -6    0.74    0.76
  -6   4  -6    0.12    0.45
  -6   4  -6   -0.18    0.67
  -6   4  -6    0.16    0.62
  -6   4  -6    0.18    0.53
  -6   4  -6    0.75    0.39
  -6   4  -6    0.31    0.37
  -6   4  -6    0.14    0.53
  -6   4  -6    0.51    0.66
  -6   4  -6    1.05    1.47
  -6   4  -7   48.98    3.60
  -6   4  -7   46.30    2.91
  -6   4  -7   45.93    3.49
  -6   4  -7   52.54    3.48
  -6   4  -7   49.89    2.99
  -6   4  -7   45.43    3.17
  -6   4  -7   52.28    3.73
  -6   4  -7   47.92    3.58
  -6   4  -7   50.55    3.37
  -6   4  -7   50.83    2.79
  -6   4  -7   53.76    3.64
  -6   4  -7   44.86    7.46
  -6   4  -8    0.90    0.66
  -6   4  -8    0.31    0.41
  -6   4  -8    1.19    0.71
  -6   4  -8    0.89    0.66
  -6   4  -8    1.23    0.50
  -6   4  -8    0.50    0.48
  -6   4  -8    1.31    0.74
  -6   4  -8    0.73    0.70
  -6   4  -9   -0.54    0.68
  -6   4  -9   -0.34    0.64
  -6   4  -9    0.31    0.59
  -6   4  -9   -0.11    0.43
  -6   4  -9   -0.13    0.57
  -6   4  -9    0.53    0.40
  -6   4 -10   25.57    1.66
  -6   4 -10   25.76    2.15
  -6   4 -10   29.10    2.38
  -6   4 -11    1.65    0.64
  -6   4 -11    1.34    0.73
  -6   4 -11    1.88    0.42
  -6   4 -12   59.82    3.21
  -6   4 -12   52.90    2.88
  -6   4 -12   54.37    2.49
  -6   4 -13    3.34    0.49
   6  -3 -10    2.77    0.35
   6  -3 -10    3.02    0.54
   6  -3  -9    5.55    0.64
   6  -3  -8   -0.07    0.29
  -6   3   7    0.35    0.35
   6  -3  -7    0.32    0.39
  -6   3   6  428.27   16.74
   6  -3  -6  408.01   16.72
  -6   3   6  425.03   17.75
  -6   3   5    5.01    1.12
  -6   3   5    5.99    2.46
  -6   3   5    4.85    0.80
  -6   3   4    1.56    0.67
  -6   3   4    0.87    0.40
  -6   3   4    0.68    0.49
  -6   3   4    0.68    1.17
  -6   3   4    1.92    0.58
  -6   3   3   59.20    3.23
  -6   3   3   53.05    3.02
  -6   3   3   59.35    3.47
  -6   3   3   58.11    3.22
  -6   3   3   57.94    3.66
  -6   3   2    6.11    0.90
  -6   3   2    9.07    1.22
  -6   3   2    7.07    0.92
  -6   3   2    7.83    1.16
  -6   3   2    8.20    1.03
  -6   3   1    0.43    0.39
  -6   3   1    0.67    0.46
  -6   3   1    1.00    0.54
  -6   3   1    2.09    0.67
  -6   3   1    0.63    0.50
  -6   3   0  467.59   20.59
  -6   3   0  517.49   19.94
  -6   3   0  491.15   19.85
  -6   3   0  521.41   20.47
  -6   3   0  510.40   20.27
  -6   3   0  508.01   20.23
  -6   3  -1  211.07   15.14
  -6   3  -1  206.10    9.52
  -6   3  -1  206.68    9.41
  -6   3  -1  218.44    9.15
  -6   3  -1  218.01    9.09
  -6   3  -1  200.39    8.87
  -6   3  -1  212.04    9.22
  -6   3  -1  236.64    9.26
  -6   3  -1  209.96    9.05
  -6   3  -1  209.58    9.53
  -6   3  -1  216.63    9.62
  -6   3  -1  240.39   10.15
  -6   3  -2  113.23    5.56
  -6   3  -2  112.84    5.15
  -6   3  -2  108.24    5.90
  -6   3  -2  110.07    5.07
  -6   3  -2  109.73    5.06
  -6   3  -2  109.53    4.95
  -6   3  -2  104.70    5.30
  -6   3  -2  104.12    5.06
  -6   3  -2   94.80    9.80
  -6   3  -2  109.60    5.64
  -6   3  -2  107.34    5.36
  -6   3  -2  113.45    5.60
  -6   3  -3   54.42    7.50
  -6   3  -3   70.97    3.99
  -6   3  -3   61.63    3.71
  -6   3  -3   64.40    3.28
  -6   3  -3   60.89    3.19
  -6   3  -3   57.18    3.18
  -6   3  -3   62.23    3.58
  -6   3  -3   58.93    3.23
  -6   3  -3   62.64    3.66
  -6   3  -3   61.35    3.67
  -6   3  -3   62.75    3.54
  -6   3  -3   61.99    3.80
  -6   3  -3   68.25    4.10
  -6   3  -4   45.04    3.04
  -6   3  -4   45.82    3.17
  -6   3  -4   42.43    3.18
  -6   3  -4   42.06    2.41
  -6   3  -4   41.53    2.49
  -6   3  -4   42.94    2.88
  -6   3  -4   43.53    2.53
  -6   3  -4   44.23    2.78
  -6   3  -4   39.80    3.10
  -6   3  -4   43.66    3.20
  -6   3  -4   46.95    2.95
  -6   3  -4   45.02    3.14
  -6   3  -5   74.72    3.98
  -6   3  -5   82.19    4.43
  -6   3  -5   81.81    4.87
  -6   3  -5   78.22    4.76
  -6   3  -5   87.09    4.62
  -6   3  -5   85.80    3.98
  -6   3  -5   84.21    4.73
  -6   3  -5   80.28    4.51
  -6   3  -5   76.72    4.19
  -6   3  -5   78.59    4.77
  -6   3  -6   21.68    2.24
  -6   3  -6   17.64    1.54
  -6   3  -6   19.65    2.15
  -6   3  -6   21.98    1.86
  -6   3  -6   18.70    1.86
  -6   3  -6   21.64    1.73
  -6   3  -6   21.71    2.15
  -6   3  -6   22.20    5.04
  -6   3  -6   22.55    2.27
  -6   3  -6   19.72    2.13
  -6   3  -7   48.56    3.57
  -6   3  -7   54.43    8.05
  -6   3  -7   52.83    3.88
  -6   3  -7   52.59    3.05
  -6   3  -7   54.15    3.16
  -6   3  -7   56.99    3.66
  -6   3  -7   50.86    3.38
  -6   3  -7   53.05    3.50
  -6   3  -7   53.66    3.86
  -6   3  -7   52.32    3.73
  -6   3  -8   45.45    3.47
  -6   3  -8   38.31    2.97
  -6   3  -8   41.08    2.97
  -6   3  -8   39.35    3.08
  -6   3  -8   40.02    2.99
  -6   3  -8   41.88    2.89
  -6   3  -8   37.46    2.50
  -6   3  -8   47.83    3.49
  -6   3  -8   44.72    3.30
  -6   3  -8   36.79    3.21
  -6   3  -9   22.02    2.21
  -6   3  -9   18.46    2.14
  -6   3  -9   18.67    2.02
  -6   3  -9   20.52    2.28
  -6   3  -9   21.09    1.87
  -6   3  -9   20.84    1.95
  -6   3  -9   20.44    1.97
  -6   3 -10   14.35    1.83
  -6   3 -10   11.96    1.57
  -6   3 -10   11.17    1.69
  -6   3 -10   13.37    1.75
  -6   3 -10   12.12    1.47
  -6   3 -10    9.80    1.23
  -6   3 -11    9.71    1.33
  -6   3 -11   11.95    1.58
  -6   3 -12   67.95    3.18
  -6   3 -12   67.38    3.61
  -6   3 -12   76.27    4.06
  -6   3 -13    2.23    0.33
  -6   3 -13    2.49    0.60
   6  -2 -10    0.46    0.35
   6  -2  -9    8.55    0.79
   6  -2  -9   10.39    1.09
  -6   2   8   17.09    1.22
   6  -2  -8   16.60    1.28
  -6   2   7   82.92    3.93
   6  -2  -7   79.18    3.91
  -6   2   6   32.04    2.35
   6  -2  -6   32.95    2.04
  -6   2   6   27.89    1.99
  -6   2   6   34.05    5.62
  -6   2   5   14.26    1.30
  -6   2   5   11.22    1.07
   6  -2  -5   11.16    1.11
  -6   2   5   12.58    1.63
  -6   2   5    8.78    2.88
  -6   2   5   11.53    1.34
  -6   2   4   49.17    2.76
  -6   2   4   50.83    3.45
  -6   2   4   49.67    6.48
  -6   2   4   51.21    2.89
  -6   2   3    4.60    0.71
  -6   2   3    5.70    0.90
  -6   2   3    6.47    2.22
  -6   2   3    4.80    1.00
  -6   2   3    6.40    0.91
  -6   2   2    1.22    0.50
  -6   2   2    1.11    0.95
  -6   2   2    2.08    0.48
  -6   2   2    2.06    0.63
  -6   2   2    1.34    0.58
  -6   2   2    1.55    0.55
  -6   2   1  184.86    8.32
  -6   2   1  189.85    7.91
  -6   2   1  188.58    8.24
  -6   2   1  176.06    7.93
  -6   2   0   73.26    3.63
  -6   2   0   72.74    3.67
  -6   2   0   70.73    3.97
  -6   2   0   71.57    3.96
  -6   2   0   69.28    3.84
  -6   2   0   68.28    3.76
  -6   2  -1   54.54    3.06
  -6   2  -1   65.10    6.81
  -6   2  -1   56.95    3.10
  -6   2  -1   52.86    3.30
  -6   2  -1   57.55    2.88
  -6   2  -1   64.19    3.40
  -6   2  -1   58.91    3.41
  -6   2  -1   53.48    3.22
  -6   2  -2   20.73    1.40
  -6   2  -2   18.91    1.66
  -6   2  -2   18.09    1.69
  -6   2  -2   18.19    1.45
  -6   2  -2   19.88    1.73
  -6   2  -3  168.49    7.98
  -6   2  -3  170.32   13.50
  -6   2  -3  166.23    7.76
  -6   2  -3  162.38    7.07
  -6   2  -3  164.43    7.17
  -6   2  -3  157.87    7.49
  -6   2  -3  159.46    6.90
  -6   2  -3  175.27    7.52
  -6   2  -3  158.32    7.48
  -6   2  -3  160.83    7.56
  -6   2  -4  296.37   12.69
  -6   2  -4  255.89   18.51
  -6   2  -4  284.21   12.59
  -6   2  -4  300.96   11.94
  -6   2  -4  297.09   11.81
  -6   2  -4  263.62   12.58
  -6   2  -4  300.55   12.76
  -6   2  -4  294.20   12.32
  -6   2  -4  282.84   11.67
  -6   2  -4  285.57   12.33
  -6   2  -4  296.55   12.26
  -6   2  -4  283.48   12.46
  -6   2  -5    0.74    0.52
  -6   2  -5    0.14    0.62
  -6   2  -5    0.94    0.64
  -6   2  -5    0.82    0.38
  -6   2  -5    0.11    0.40
  -6   2  -5    0.43    0.34
  -6   2  -5    1.07    0.51
  -6   2  -5    0.65    0.51
  -6   2  -5    0.52    0.53
  -6   2  -5    1.60    0.71
  -6   2  -5   -0.16    0.49
  -6   2  -6  263.49   11.98
  -6   2  -6  276.86   12.01
  -6   2  -6  239.17   18.27
  -6   2  -6  251.17   11.73
  -6   2  -6  248.55   11.82
  -6   2  -6  268.09   11.31
  -6   2  -6  261.26   11.91
  -6   2  -6  262.66   11.49
  -6   2  -6  265.77   11.21
  -6   2  -6  273.78   12.31
  -6   2  -7    8.20    1.50
  -6   2  -7    7.79    1.29
  -6   2  -7   11.03    1.44
  -6   2  -7    8.20    1.36
  -6   2  -7   10.15    1.44
  -6   2  -7    8.94    1.50
  -6   2  -7    9.32    1.51
  -6   2  -7    5.17    0.90
  -6   2  -7    9.35    1.12
  -6   2  -7    7.84    1.22
  -6   2  -7    9.11    1.52
  -6   2  -7   10.48    1.55
  -6   2  -7    9.92    1.56
  -6   2  -8    4.50    1.07
  -6   2  -8    3.83    0.89
  -6   2  -8    5.51    1.13
  -6   2  -8    4.33    1.00
  -6   2  -8    5.70    1.24
  -6   2  -8    4.38    1.17
  -6   2  -8    5.26    1.03
  -6   2  -8    6.09    1.20
  -6   2  -8    3.87    1.13
  -6   2  -9    8.80    1.49
  -6   2  -9    8.08    1.38
  -6   2  -9   10.07    1.66
  -6   2  -9   10.17    1.41
  -6   2  -9    8.57    1.45
  -6   2  -9    8.37    1.35
  -6   2  -9    9.10    1.41
  -6   2  -9   10.11    1.34
  -6   2 -10  139.54    7.04
  -6   2 -10  166.22    7.97
  -6   2 -10  157.78    7.56
  -6   2 -10  137.12    7.21
  -6   2 -10  144.69    7.59
  -6   2 -10  155.23    7.13
  -6   2 -11  134.82    7.19
  -6   2 -11  136.15    6.92
  -6   2 -11  132.75    6.99
  -6   2 -11  123.85    6.55
  -6   2 -11  144.31    6.41
  -6   2 -12    6.91    1.25
  -6   2 -12    9.38    1.13
  -6   2 -12    9.38    1.37
  -6   2 -13   10.79    1.27
  -6   2 -13   10.54    1.19
  -6   2 -14   48.62    2.11
   6  -1 -10   -0.20    0.33
   6  -1  -9   45.06    2.50
   6  -1  -9   35.20    1.94
   6  -1  -8   37.12    2.10
   6  -1  -8   38.64    2.51
  -6   1   8   38.71    2.59
  -6   1   8   36.90    2.07
   6  -1  -7    2.89    0.56
  -6   1   7    1.40    0.60
  -6   1   6   47.00    3.12
  -6   1   6   54.82    7.41
  -6   1   5   55.36    3.37
  -6   1   5   53.90    3.00
  -6   1   5   57.56    7.51
  -6   1   4   63.71    3.74
  -6   1   4   70.04    3.60
  -6   1   3   34.95    2.38
  -6   1   3   31.22    2.13
  -6   1   3   35.21    2.09
  -6   1   2   24.64    4.11
  -6   1   2   24.24    1.82
  -6   1   2   25.23    2.05
  -6   1   2   32.66    2.16
  -6   1   2   25.98    1.79
  -6   1   1   68.49    7.01
  -6   1   1   82.18    3.91
  -6   1   1   73.81    3.90
  -6   1   1   76.37    4.20
  -6   1   1   83.27    4.18
  -6   1   0   21.25    3.77
  -6   1   0   21.92    1.84
  -6   1  -1   81.35    3.81
  -6   1  -1   81.98    4.22
  -6   1  -1   86.65    4.44
  -6   1  -2   18.90    1.64
  -6   1  -2   18.76    1.29
  -6   1  -3   15.60    1.12
  -6   1  -3    9.45    1.24
  -6   1  -3   19.14    3.61
  -6   1  -3   13.27    1.44
  -6   1  -4   72.90    4.36
  -6   1  -4   77.03    7.34
  -6   1  -4   77.14    4.31
  -6   1  -4   75.32    3.51
  -6   1  -4   70.62    4.20
  -6   1  -4   75.55    4.04
  -6   1  -4   68.49    3.94
  -6   1  -4   70.13    4.04
  -6   1  -5   46.53    2.92
  -6   1  -5   40.58    2.99
  -6   1  -5   36.78    2.87
  -6   1  -5   38.99    2.86
  -6   1  -5   41.67    3.28
  -6   1  -5   36.55    2.81
  -6   1  -5   35.58    2.76
  -6   1  -5   36.38    2.54
  -6   1  -5   37.90    2.64
  -6   1  -5   36.75    2.55
  -6   1  -5   38.22    2.32
  -6   1  -5   45.66    5.63
  -6   1  -6  295.02   13.20
  -6   1  -6  299.46   13.03
  -6   1  -6  309.09   13.82
  -6   1  -6  275.88   13.07
  -6   1  -6  309.10   12.29
  -6   1  -6  303.63   13.17
  -6   1  -6  287.80   12.61
  -6   1  -6  316.03   13.33
  -6   1  -6  306.52   12.72
  -6   1  -6  309.83   13.45
  -6   1  -6  303.37   13.26
  -6   1  -7    8.40    1.23
  -6   1  -7    5.66    1.35
  -6   1  -7    5.44    1.14
  -6   1  -7    6.42    1.22
  -6   1  -7    5.53    1.17
  -6   1  -7    5.72    1.19
  -6   1  -7    7.00    0.98
  -6   1  -7    6.68    0.99
  -6   1  -7    7.80    1.36
  -6   1  -7    7.77    1.31
  -6   1  -8   20.58    1.94
  -6   1  -8   19.15    2.20
  -6   1  -8   19.39    1.98
  -6   1  -8   22.36    2.24
  -6   1  -8   16.70    1.94
  -6   1  -8   22.65    1.79
  -6   1  -8   17.41    1.85
  -6   1  -8   18.85    2.01
  -6   1  -8   19.32    2.14
  -6   1  -9   16.61    1.70
  -6   1  -9   13.33    1.86
  -6   1  -9   14.37    1.75
  -6   1  -9   13.95    1.62
  -6   1  -9   12.34    1.78
  -6   1  -9   12.76    1.67
  -6   1 -10   69.80    4.65
  -6   1 -10   71.95    4.18
  -6   1 -10   76.40    4.19
  -6   1 -10   71.34    4.67
  -6   1 -10   70.52    4.33
  -6   1 -10   66.54    4.62
  -6   1 -11   97.80    5.81
  -6   1 -11  104.06    5.31
  -6   1 -11  111.43    5.29
  -6   1 -11  108.29    5.95
  -6   1 -11   96.01    5.36
  -6   1 -12   10.61    1.62
  -6   1 -12    7.68    1.33
  -6   1 -12    8.51    1.08
  -6   1 -12    8.18    1.36
  -6   1 -12    9.64    1.13
  -6   1 -13    3.30    0.76
  -6   1 -13    3.17    0.84
  -6   1 -14    0.06    0.24
  -6   1 -14    0.28    0.38
   6   0 -10   31.52    1.90
   6   0  -9   44.32    2.54
  -6   0   9   36.85    2.46
  -6   0   8   57.74    3.00
  -6   0   8   67.72    3.71
   6   0  -8   66.89    3.58
  -6   0   7    4.54    0.93
   6   0  -7    3.43    0.82
  -6   0   6   56.00    3.52
  -6   0   6   54.50    7.57
  -6   0   5   43.21    6.46
  -6   0   5   42.01    2.49
  -6   0   5   38.62    2.78
  -6   0   4    0.80    1.12
  -6   0   4    0.09    0.35
  -6   0   4   -0.12    0.40
  -6   0   3    1.06    1.05
  -6   0   3    2.52    0.64
  -6   0   3    1.44    1.42
  -6   0   3    1.27    0.49
  -6   0   2    6.79    0.83
  -6   0   2    9.23    2.41
  -6   0   2   10.25    2.70
  -6   0   2    6.54    1.86
  -6   0   2    6.14    0.89
  -6   0   2    5.67    0.93
  -6   0   1   18.34    3.39
  -6   0   1   15.46    1.53
  -6   0   1   12.14    2.36
  -6   0   0    5.69    1.95
  -6   0   0    3.73    0.75
  -6   0  -1    2.29    1.50
  -6   0  -1    1.08    0.48
  -6   0  -2  100.06    8.98
  -6   0  -2  122.49    5.75
  -6   0  -3  289.34   11.03
  -6   0  -3  270.47   11.66
  -6   0  -3  264.13   11.58
  -6   0  -4  170.12    7.64
  -6   0  -4  171.66    7.86
  -6   0  -4  163.42    7.70
  -6   0  -4  168.42   11.76
  -6   0  -5  109.18    8.77
  -6   0  -5   92.09    4.99
  -6   0  -5   89.37    4.79
  -6   0  -5   85.98    4.59
  -6   0  -5   87.45    4.91
  -6   0  -5   95.71    4.98
  -6   0  -5   89.31    4.67
  -6   0  -5   88.24    4.68
  -6   0  -5   94.33    5.19
  -6   0  -5   86.64    5.03
  -6   0  -6   43.92    3.27
  -6   0  -6   41.86    3.10
  -6   0  -6   50.46    3.70
  -6   0  -6   45.38    3.14
  -6   0  -6   45.88    3.16
  -6   0  -6   41.90    2.96
  -6   0  -6   43.84    3.10
  -6   0  -6   41.99    2.75
  -6   0  -6   44.92    2.89
  -6   0  -6   43.45    2.94
  -6   0  -6   44.16    2.54
  -6   0  -6   44.88    5.51
  -6   0  -7   42.89    2.43
  -6   0  -7   40.40    3.07
  -6   0  -7   37.47    2.99
  -6   0  -7   53.42    5.71
  -6   0  -7   42.09    3.11
  -6   0  -7   43.23    3.60
  -6   0  -7   44.91    3.36
  -6   0  -7   45.73    3.01
  -6   0  -7   41.62    2.79
  -6   0  -7   42.50    3.12
  -6   0  -8  333.56   15.05
  -6   0  -8  327.41   14.91
  -6   0  -8  363.35   15.46
  -6   0  -8  366.00   15.14
  -6   0  -8  362.98   14.81
  -6   0  -8  343.79   15.42
  -6   0  -8  341.29   14.46
  -6   0  -9    1.47    0.86
  -6   0  -9    1.79    0.70
  -6   0  -9    1.47    0.69
  -6   0  -9    3.12    1.02
  -6   0  -9    1.64    0.72
  -6   0  -9    1.67    0.57
  -6   0 -10    3.20    1.04
  -6   0 -10    2.09    0.76
  -6   0 -10    3.44    0.88
  -6   0 -10    1.76    0.82
  -6   0 -10    2.50    0.81
  -6   0 -11   23.66    2.51
  -6   0 -11   20.77    1.83
  -6   0 -11   23.64    2.06
  -6   0 -11   23.48    2.38
  -6   0 -11   23.24    2.05
  -6   0 -12   14.37    1.83
  -6   0 -12   15.73    1.54
  -6   0 -12   13.04    1.70
  -6   0 -12   14.75    1.33
  -6   0 -13   24.69    2.03
  -6  -1  10    1.29    0.40
   6   1 -10    1.40    0.41
  -6  -1   9   -0.28    0.46
   6   1  -9   -0.09    0.42
  -6  -1   8   53.32    3.33
   6   1  -8   57.79    3.27
  -6  -1   7    0.54    0.57
   6   1  -7    0.96    0.56
   6   1  -6    8.90    1.20
  -6  -1   6   10.28    1.37
  -6  -1   6    7.57    1.24
  -6  -1   5   53.09    2.92
  -6  -1   5   51.80    3.38
  -6  -1   5   50.90    3.47
   6   1  -5   55.33    3.33
  -6  -1   5   45.95    7.04
  -6  -1   4    4.05    0.86
   6   1  -4    3.14    0.75
  -6  -1   4    3.66    0.87
  -6  -1   4    3.31    2.00
   6   1  -3   96.56    4.78
  -6  -1   3   96.54    4.96
  -6  -1   3   92.52    5.03
  -6  -1   3  105.92    8.40
  -6  -1   2   50.27    2.97
  -6  -1   2   47.67    2.70
   6   1  -2   46.15    2.70
  -6  -1   2   50.24    5.70
  -6  -1   2   39.53    5.19
  -6  -1   1   10.71    1.22
  -6  -1   1    7.00    0.93
  -6  -1   1   10.75    2.64
  -6  -1   1    8.66    2.20
  -6  -1   0  151.97   11.11
  -6  -1   0  151.94   10.10
  -6  -1   0  158.68    7.20
  -6  -1  -1   69.76    7.04
  -6  -1  -1   61.68    5.71
  -6  -1  -1   68.28    3.72
  -6  -1  -2  407.48   21.25
  -6  -1  -2  356.41   18.42
  -6  -1  -2  388.43   15.72
  -6  -1  -3  460.95   18.53
  -6  -1  -4  870.41   33.69
  -6  -1  -4  853.45   33.65
  -6  -1  -4  864.67   33.73
  -6  -1  -4  876.37   39.57
  -6  -1  -5  758.45   29.30
  -6  -1  -5  717.72   29.73
  -6  -1  -5  750.58   29.13
  -6  -1  -5  715.29   29.31
  -6  -1  -5  760.43   29.33
  -6  -1  -5  734.23   34.81
  -6  -1  -6  164.74    8.62
  -6  -1  -6  186.60   12.24
  -6  -1  -6  164.27    7.87
  -6  -1  -6  163.57    7.83
  -6  -1  -6  156.28    7.83
  -6  -1  -6  173.49    7.81
  -6  -1  -6  169.47    8.10
  -6  -1  -6  172.42    7.41
  -6  -1  -7   27.41    2.82
  -6  -1  -7   35.95    4.76
  -6  -1  -7   32.17    2.52
  -6  -1  -7   27.09    2.58
  -6  -1  -7   31.28    2.55
  -6  -1  -7   29.84    2.45
  -6  -1  -7   27.64    1.87
  -6  -1  -7   33.12    2.44
  -6  -1  -7   26.91    1.93
  -6  -1  -8   43.16    3.17
  -6  -1  -8   48.94    3.19
  -6  -1  -8   43.58    3.50
  -6  -1  -8   46.13    3.47
  -6  -1  -8   39.71    3.08
  -6  -1  -9  102.37    5.33
  -6  -1  -9  113.83    5.60
  -6  -1  -9  102.04    6.19
  -6  -1  -9  108.01    6.10
  -6  -1  -9  102.55    5.63
  -6  -1 -10    9.70    1.16
  -6  -1 -10    6.27    1.08
  -6  -1 -10    9.01    1.59
  -6  -1 -10    7.74    1.19
  -6  -1 -10    8.19    1.46
  -6  -1 -11   11.96    1.51
  -6  -1 -11   13.64    1.42
  -6  -1 -11   13.16    1.81
  -6  -1 -11   13.54    2.06
  -6  -1 -11   13.58    1.93
  -6  -1 -12    2.76    1.10
  -6  -1 -12    2.50    1.01
  -6  -1 -12    2.91    0.92
  -6  -1 -12    3.13    0.80
  -6  -1 -13    3.68    0.98
  -6  -1 -13    1.96    0.67
  -6  -1 -13    1.96    0.65
  -6  -1 -14   10.51    1.33
  -6  -1 -15   19.24    1.39
  -6  -2  10    0.69    0.34
   6   2 -10    0.48    0.32
  -6  -2   9   22.10    1.72
   6   2  -9   25.44    1.73
  -6  -2   8   43.81    2.91
   6   2  -8   50.92    2.92
   6   2  -7   14.45    1.53
  -6  -2   7   14.50    1.62
  -6  -2   7   12.49    1.57
   6   2  -6  205.14    9.06
  -6  -2   6  197.40    9.17
  -6  -2   6  194.18    9.33
   6   2  -5    0.25    0.46
  -6  -2   5    0.43    0.60
  -6  -2   5   -0.16    0.51
   6   2  -4   97.75    4.95
  -6  -2   4   91.14    5.25
  -6  -2   4   98.54    5.17
  -6  -2   3    2.03    0.65
  -6  -2   3    2.12    1.29
   6   2  -3    0.83    0.47
  -6  -2   3    2.04    0.71
  -6  -2   3    2.03    1.34
  -6  -2   2  235.86    9.73
  -6  -2   2  222.50   10.05
  -6  -2   2  236.71   14.64
   6   2  -2  225.21    9.76
  -6  -2   2  239.09   10.36
  -6  -2   2  245.22   15.12
  -6  -2   1   78.76    7.67
  -6  -2   1   89.67    5.03
  -6  -2   1   96.19    4.70
  -6  -2   1   85.02    8.08
   6   2  -1   91.73    4.37
  -6  -2   1   94.08    4.85
  -6  -2   1   89.03    4.45
  -6  -2   0   22.51    4.03
  -6  -2   0   19.72    1.77
  -6  -2   0   29.20    4.14
  -6  -2   0   22.83    1.74
  -6  -2  -1   23.67    3.64
  -6  -2  -1   20.40    3.90
  -6  -2  -2  185.83   11.84
  -6  -2  -2  184.41   13.04
  -6  -2  -3  238.01   13.93
  -6  -2  -4  163.59   11.98
  -6  -2  -5    4.39    0.83
  -6  -2  -5    3.06    1.61
  -6  -2  -6   18.03    2.19
  -6  -2  -6   19.32    3.73
  -6  -2  -6   15.75    1.60
  -6  -2  -6   19.54    2.10
  -6  -2  -6   14.07    1.70
  -6  -2  -6   17.79    1.69
  -6  -2  -6   19.36    1.56
  -6  -2  -6   17.61    1.75
  -6  -2  -7  142.83    7.09
  -6  -2  -7  153.59    7.27
  -6  -2  -7  152.05    7.71
  -6  -2  -7  139.20    7.24
  -6  -2  -7  152.55   11.03
  -6  -2  -7  163.00    8.26
  -6  -2  -7  148.87    6.68
  -6  -2  -8  158.19    7.88
  -6  -2  -8  179.88    9.08
  -6  -2  -8  175.53    8.54
  -6  -2  -8  154.67    7.88
  -6  -2  -8  172.49    7.97
  -6  -2  -8  164.07   11.32
  -6  -2  -9   76.38    4.44
  -6  -2  -9   78.00    5.29
  -6  -2  -9   69.77    4.70
  -6  -2 -10  260.07   11.78
  -6  -2 -10  276.14   12.99
  -6  -2 -10  263.94   12.27
  -6  -2 -10  266.32   11.49
  -6  -2 -11   98.75    6.04
  -6  -2 -11   85.31    5.33
  -6  -2 -11   96.57    4.77
  -6  -2 -12   47.49    3.73
  -6  -2 -12   43.91    3.17
  -6  -2 -12   45.05    3.00
  -6  -2 -13    2.99    0.97
  -6  -2 -13    3.28    0.77
  -6  -2 -14   40.89    2.76
  -6  -2 -14   37.15    2.22
  -6  -2 -15    3.34    0.58
  -6  -3   9   10.79    1.07
   6   3  -9    9.64    0.98
  -6  -3   8   42.41    2.72
  -6  -3   8   40.79    2.75
   6   3  -8   46.39    2.70
  -6  -3   7   40.01    2.78
  -6  -3   7   39.27    2.89
   6   3  -7   41.86    2.70
  -6  -3   6  135.48    6.88
  -6  -3   6  144.76    7.18
   6   3  -6  141.41    6.75
  -6  -3   5  104.70    5.82
  -6  -3   5  101.95    5.55
  -6  -3   5  104.36   10.32
   6   3  -5  108.64    5.45
  -6  -3   4   86.03    4.89
  -6  -3   4   74.42    4.47
  -6  -3   4   76.60    8.52
   6   3  -4   82.20    4.37
  -6  -3   3  188.41    8.56
   6   3  -3  168.20    7.83
  -6  -3   3  172.32    8.14
  -6  -3   3  174.34   13.32
  -6  -3   2  186.25    8.28
  -6  -3   2  192.60    8.99
   6   3  -2  189.07    8.38
  -6  -3   2  193.22   13.12
  -6  -3   2  199.86    8.77
  -6  -3   2  220.64   14.42
  -6  -3   1   85.85    8.46
  -6  -3   1   95.92    5.21
  -6  -3   1   98.09    5.19
  -6  -3   1   95.68    8.69
   6   3  -1   97.65    4.60
  -6  -3   1   90.46    4.63
  -6  -3   1   94.77    4.90
  -6  -3   0    0.89    0.55
  -6  -3   0    0.66    1.12
  -6  -3   0    0.55    0.39
  -6  -3   0    1.10    0.43
  -6  -3   0    1.23    1.05
  -6  -3   0    1.43    0.64
  -6  -3  -1   23.29    4.25
  -6  -3  -1   22.31    2.10
  -6  -3  -1   22.61    1.95
  -6  -3  -1   28.94    4.38
  -6  -3  -1   24.87    1.88
  -6  -3  -2   12.76    1.41
  -6  -3  -2   14.70    3.34
  -6  -3  -2   17.44    3.39
  -6  -3  -3  644.93   32.23
  -6  -3  -3  697.33   27.20
  -6  -3  -4  133.27    6.17
  -6  -3  -4  133.70   10.75
  -6  -3  -4  122.88    9.96
  -6  -3  -4  129.73    7.21
  -6  -3  -5  582.70   29.05
  -6  -3  -5  596.46   24.02
  -6  -3  -5  560.27   23.48
  -6  -3  -5  564.14   22.92
  -6  -3  -5  557.47   22.47
  -6  -3  -6   63.27    7.02
  -6  -3  -6   69.01    4.67
  -6  -3  -6   65.75    4.36
  -6  -3  -6   66.24    3.80
  -6  -3  -6   64.73    3.91
  -6  -3  -6   66.80    3.63
  -6  -3  -7   96.61    9.05
  -6  -3  -7  119.20    6.77
  -6  -3  -7  122.57    6.48
  -6  -3  -7  111.08    5.75
  -6  -3  -7  113.64    5.81
  -6  -3  -7  112.38    5.40
  -6  -3  -8  188.00   12.82
  -6  -3  -8  180.15    9.84
  -6  -3  -8  192.49    8.84
  -6  -3  -8  197.02    8.40
  -6  -3  -8  210.25    9.75
  -6  -3  -9   35.77    3.07
  -6  -3  -9   35.78    3.36
  -6  -3 -10   23.15    1.66
  -6  -3 -10   24.18    2.18
  -6  -3 -10   28.38    2.61
  -6  -3 -10   24.09    2.76
  -6  -3 -11  211.67    9.89
  -6  -3 -11  217.96   10.30
  -6  -3 -11  232.53   11.03
  -6  -3 -12    0.81    0.80
  -6  -3 -13   86.09    5.04
  -6  -3 -14   46.62    2.62
  -6  -3 -14   49.09    3.07
  -6  -3 -15   36.12    2.01
   6   4  -9   57.81    2.85
   6   4  -8    1.25    0.52
  -6  -4   8    0.42    0.47
   6   4  -7   12.82    1.34
  -6  -4   7   10.88    1.42
   6   4  -6   12.45    1.40
  -6  -4   6   13.12    1.52
  -6  -4   6   11.79    1.59
   6   4  -5   97.27    4.90
  -6  -4   5   89.38    4.98
  -6  -4   5   86.14    5.20
  -6  -4   4    4.20    1.01
   6   4  -4    5.60    0.96
  -6  -4   4    5.64    2.52
  -6  -4   4    3.84    1.08
  -6  -4   3  387.70   16.32
  -6  -4   3  381.64   16.64
   6   4  -3  395.65   16.01
  -6  -4   3  388.14   22.93
   6   4  -2    3.44    0.69
  -6  -4   2    2.85    0.81
  -6  -4   2    1.81    0.70
  -6  -4   2    3.21    1.80
  -6  -4   2    2.95    0.65
  -6  -4   2    3.03    1.84
  -6  -4   1   60.29    7.30
  -6  -4   1   62.50    3.87
  -6  -4   1   67.13    3.77
  -6  -4   1   60.43    3.89
  -6  -4   1   60.17    3.43
   6   4  -1   57.21    3.30
  -6  -4   1   73.17    7.66
  -6  -4   0  183.92    8.41
  -6  -4   0  186.20   13.38
   6   4   0  163.74    7.54
  -6  -4   0  178.76    8.34
  -6  -4   0  174.44    7.84
  -6  -4   0  176.73   13.13
  -6  -4  -1   10.13    2.96
  -6  -4  -1    6.27    2.30
  -6  -4  -1    8.30    1.24
  -6  -4  -1    7.99    1.07
  -6  -4  -1    9.89    1.41
  -6  -4  -2    6.48    1.09
  -6  -4  -2    4.14    1.82
  -6  -4  -2    5.78    0.92
  -6  -4  -2    2.90    1.91
  -6  -4  -3   88.53    4.80
  -6  -4  -3   93.92    5.08
  -6  -4  -4   96.15    5.05
  -6  -4  -4   80.64    8.65
  -6  -4  -4   81.53    8.47
  -6  -4  -4   98.13    5.24
  -6  -4  -4   92.61    4.80
  -6  -4  -5   14.97    3.56
  -6  -4  -5   16.63    1.55
  -6  -4  -5   12.36    1.57
  -6  -4  -5   15.92    2.08
  -6  -4  -6    4.59    0.80
  -6  -4  -6    2.10    1.39
  -6  -4  -6    2.90    0.83
  -6  -4  -6    2.94    0.73
  -6  -4  -6    3.39    1.08
  -6  -4  -7   13.42    3.29
  -6  -4  -7   15.44    1.70
  -6  -4  -7   12.73    1.33
  -6  -4  -7   13.59    2.01
  -6  -4  -8   24.46    4.18
  -6  -4  -8   19.71    1.66
  -6  -4  -8   23.84    2.15
  -6  -4  -8   21.83    2.56
  -6  -4  -9   81.48    4.62
  -6  -4  -9   84.78    5.51
  -6  -4 -10  361.20   15.16
  -6  -4 -10  368.96   16.46
  -6  -4 -11    0.21    0.73
  -6  -4 -12    1.69    0.85
  -6  -4 -12    0.38    0.60
  -6  -4 -13  122.44    6.12
  -6  -4 -13  111.07    5.52
  -6  -4 -14  184.00    8.15
  -6  -4 -15   25.80    1.39
   6   5  -9    0.45    0.23
   6   5  -8  112.23    5.02
  -6  -5   8  109.27    5.17
   6   5  -7    4.71    0.84
  -6  -5   7    3.25    0.85
   6   5  -6  120.90    5.68
  -6  -5   6  109.33    5.94
   6   5  -5   21.57    1.86
  -6  -5   5   18.20    2.03
   6   5  -4    1.22    0.59
  -6  -5   4    2.16    0.81
  -6  -5   4    0.17    0.65
  -6  -5   3   17.52    1.83
  -6  -5   3   16.04    1.91
   6   5  -3   15.53    1.56
  -6  -5   3   13.39    3.65
  -6  -5   2   33.03    2.23
  -6  -5   2   36.42    2.69
  -6  -5   2   28.77    4.74
   6   5  -2   30.76    2.27
  -6  -5   2   38.27    5.99
  -6  -5   2   29.30    2.62
  -6  -5   1  229.74   10.40
  -6  -5   1  234.74   10.69
  -6  -5   1  250.60   16.40
   6   5  -1  222.10    9.83
  -6  -5   1  223.22   16.32
  -6  -5   1  231.27    9.97
  -6  -5   0   37.60    2.78
  -6  -5   0   32.57    2.70
  -6  -5   0   27.97    5.00
   6   5   0   29.07    2.13
  -6  -5   0   25.17    4.90
  -6  -5   0   35.68    2.45
  -6  -5  -1    0.79    1.35
  -6  -5  -1    0.25    0.42
  -6  -5  -1    0.79    0.65
  -6  -5  -1   -0.81    1.38
  -6  -5  -1    0.66    0.61
  -6  -5  -2  108.79   10.40
  -6  -5  -2  106.55    5.39
  -6  -5  -2  100.79    9.95
  -6  -5  -2  103.44    5.63
  -6  -5  -3   17.42    4.04
  -6  -5  -3   16.54    1.80
  -6  -5  -3   12.78    3.50
  -6  -5  -3   18.43    1.71
  -6  -5  -4    0.78    1.10
  -6  -5  -4    0.49    0.49
  -6  -5  -4    1.21    0.65
  -6  -5  -4    0.80    1.12
  -6  -5  -4    0.99    0.61
  -6  -5  -5    2.19    0.69
  -6  -5  -5    1.00    0.61
  -6  -5  -6   12.00    1.34
  -6  -5  -6   12.69    1.66
  -6  -5  -6   16.10    1.56
  -6  -5  -6   11.32    3.20
  -6  -5  -6   11.91    1.87
  -6  -5  -7   28.19    2.51
  -6  -5  -7   32.14    2.25
  -6  -5  -7   33.26    5.27
  -6  -5  -7   25.62    2.78
  -6  -5  -8    5.28    2.17
  -6  -5  -8    6.21    1.38
  -6  -5  -8    6.31    1.19
  -6  -5  -8    5.12    0.85
  -6  -5  -9   55.57    4.21
  -6  -5  -9   58.01    3.74
  -6  -5 -10   80.38    5.24
  -6  -5 -10   85.64    4.70
  -6  -5 -11  170.44    8.46
   6   5  11  162.10    7.33
  -6  -5 -12   53.55    3.22
  -6  -5 -12   50.86    3.54
  -6  -5 -13   61.15    3.29
  -6  -5 -13   55.19    3.44
  -6  -5 -14   35.27    2.08
  -6  -6   8    2.52    0.49
   6   6  -8    2.47    0.45
  -6  -6   7    3.61    0.74
   6   6  -7    2.38    0.57
   6   6  -6   25.89    1.89
  -6  -6   6   24.32    2.08
   6   6  -5  115.51    5.63
  -6  -6   5  113.67    6.00
   6   6  -4  212.53    9.19
  -6  -6   4  194.37    9.57
   6   6  -3   46.53    2.98
  -6  -6   3   45.13    3.33
  -6  -6   2   81.93    5.03
  -6  -6   2   85.31    9.56
   6   6  -2   83.70    4.48
  -6  -6   2   85.81    4.36
  -6  -6   1  292.17   12.35
  -6  -6   1  267.33   12.64
  -6  -6   1  294.38   18.78
  -6  -6   1  282.96   19.31
   6   6  -1  284.36   11.99
  -6  -6   1  281.07   12.03
  -6  -6   0   15.93    1.79
  -6  -6   0   16.92    1.93
  -6  -6   0   19.06    4.22
  -6  -6   0   14.38    4.02
  -6  -6   0   17.13    1.69
   6   6   0   16.16    1.54
  -6  -6  -1    9.68    1.46
  -6  -6  -1   13.33    1.70
  -6  -6  -1   14.47    3.78
  -6  -6  -1    9.94    3.48
  -6  -6  -1   10.06    1.31
   6   6   1    9.68    1.17
  -6  -6  -2   74.18    4.65
  -6  -6  -2   72.37    8.63
  -6  -6  -2   67.10    8.53
  -6  -6  -2   75.42    4.30
  -6  -6  -2   76.10    4.59
  -6  -6  -3   34.46    5.82
  -6  -6  -3   32.60    5.77
  -6  -6  -3   30.97    2.39
  -6  -6  -3   29.46    2.65
  -6  -6  -3   28.19    2.52
  -6  -6  -4    0.85    1.19
  -6  -6  -4   -0.90    0.89
  -6  -6  -4    0.33    0.57
  -6  -6  -4    0.35    0.52
  -6  -6  -5   46.69    6.64
  -6  -6  -5   36.71    2.70
  -6  -6  -6    5.65    2.53
  -6  -6  -6    4.25    1.01
  -6  -6  -6    5.21    0.96
  -6  -6  -7  146.28   12.43
  -6  -6  -7  163.22    7.50
  -6  -6  -7  161.99    8.10
  -6  -6  -8    6.56    0.98
  -6  -6  -8    8.75    1.53
  -6  -6  -8    7.00    1.28
  -6  -6  -8    7.64    2.58
  -6  -6  -9    5.68    1.25
  -6  -6  -9   10.26    1.45
  -6  -6 -10    4.29    1.08
  -6  -6 -10    3.83    0.90
  -6  -6 -11   12.60    1.64
   6   6  11   17.53    1.53
   6   6  12   -0.07    0.33
  -6  -6 -12   -0.13    0.43
  -6  -6 -12    0.10    0.48
  -6  -6 -13    3.58    0.70
  -6  -6 -14  171.13    7.12
   6   7  -7    0.11    0.26
   6   7  -6    1.65    0.54
   6   7  -5   24.60    1.59
   6   7  -5   25.19    1.87
   6   7  -4   23.70    1.91
   6   7  -3    6.89    1.08
   6   7  -2    9.48    1.22
   6   7  -2   10.02    1.05
  -6  -7   2    7.82    1.01
  -6  -7   1   64.80    7.78
  -6  -7   1   73.31    8.85
   6   7  -1   67.33    3.89
  -6  -7   1   74.91    3.98
  -6  -7   0   52.03    3.30
  -6  -7   0   39.57    6.27
  -6  -7   0   50.41    7.51
   6   7   0   50.62    3.09
  -6  -7   0   47.00    3.12
  -6  -7  -1  109.84    5.84
  -6  -7  -1  102.80    5.99
  -6  -7  -1  101.33   10.69
  -6  -7  -1   97.73   10.81
   6   7   1  110.04    5.42
  -6  -7  -1  114.01    5.68
  -6  -7  -2   15.18    1.86
  -6  -7  -2   20.15    2.13
  -6  -7  -2   16.07    1.75
  -6  -7  -2   25.47    5.25
  -6  -7  -2   21.71    4.77
  -6  -7  -3   14.60    4.07
  -6  -7  -3   10.81    3.67
  -6  -7  -3   17.42    1.99
  -6  -7  -3   13.71    1.60
  -6  -7  -3   14.84    1.87
  -6  -7  -4   28.45    5.71
  -6  -7  -4   35.57    2.94
  -6  -7  -5    7.75    1.23
  -6  -7  -5   11.33    1.58
  -6  -7  -5   11.43    3.60
  -6  -7  -6   38.45    2.72
  -6  -7  -6   32.86    5.70
  -6  -7  -7    9.52    1.50
  -6  -7  -7   10.79    1.32
  -6  -7  -7    7.88    2.72
  -6  -7  -8   19.93    1.71
  -6  -7  -8   19.17    2.07
  -6  -7  -9    0.81    0.60
  -6  -7 -10    3.74    0.87
   6   7  10    2.54    0.74
  -6  -7 -11    0.82    0.55
   6   7  11    0.70    0.47
  -6  -7 -12  177.67    7.73
   6   7  12  180.78    7.60
  -6  -7 -13    0.13    0.39
  -6  -7 -14    1.34    0.30
  -6  -8   6    3.36    0.58
   6   8  -6    4.44    0.58
  -6  -8   5   59.51    3.19
   6   8  -5   63.99    3.03
  -6  -8   4   34.06    2.51
   6   8  -4   38.77    2.36
  -6  -8   3   68.05    4.08
   6   8  -3   71.77    3.81
   6   8  -2    0.87    0.54
  -6  -8   2    0.61    0.75
  -6  -8   2    0.55    0.39
   6   8  -1    9.81    1.07
   6   8  -1    9.30    1.20
  -6  -8   1    9.85    1.15
  -6  -8   1   12.08    1.60
   6   8   0  147.92    6.94
   6   8   0  153.66    6.82
  -6  -8   0  147.63    6.99
  -6  -8  -1   62.53    3.75
   6   8   1   63.12    3.58
   6   8   2   43.08    2.80
  -6  -8  -2   45.72    3.16
  -6  -8  -2   43.54    3.04
  -6  -8  -2   44.72    6.87
  -6  -8  -3    4.72    1.04
  -6  -8  -3    7.00    2.80
  -6  -8  -3    4.96    1.05
  -6  -8  -3    2.74    2.22
  -6  -8  -4   19.33    2.10
  -6  -8  -5    4.36    1.11
  -6  -8  -5    6.20    1.09
  -6  -8  -5    4.41    2.31
  -6  -8  -6    1.69    0.66
  -6  -8  -6    2.77    0.87
  -6  -8  -7   46.88    3.00
   6   8   7   46.36    2.72
  -6  -8  -8   14.34    1.38
   6   8   8   12.09    1.13
  -6  -8  -9   34.71    2.20
  -6  -8  -9   36.43    2.75
  -6  -8 -10   18.49    1.48
   6   8  10   20.71    1.76
  -6  -8 -10   19.04    1.79
  -6  -8 -11   26.06    1.76
   6   8  11   29.74    1.98
  -6  -8 -11   29.26    2.08
   6   8  12    3.80    0.57
  -6  -8 -12    5.04    0.63
  -6  -8 -13   55.02    2.49
   6   9  -5    0.40    0.24
  -6  -9   5    0.56    0.31
  -6  -9   4    0.41    0.39
   6   9  -4    0.13    0.31
   6   9  -4   -0.15    0.26
   6   9  -3   17.29    1.42
  -6  -9   3   17.44    1.57
   6   9  -2    8.57    1.03
  -6  -9   2    8.32    1.21
  -6  -9   1   18.20    1.41
  -6  -9   1   16.74    1.71
   6   9  -1   13.90    1.37
   6   9   0   88.47    4.64
  -6  -9   0  100.61    5.31
   6   9   0   95.77    4.50
  -6  -9   0   97.44    4.73
  -6  -9  -1    5.82    1.19
   6   9   1    4.63    0.83
   6   9   1    5.45    0.86
  -6  -9  -1    4.72    0.88
   6   9   2  140.42    6.69
  -6  -9  -2  151.58    7.47
  -6  -9  -2  150.94    7.03
   6   9   2  150.84    6.73
  -6  -9  -3   20.77    1.88
  -6  -9  -3   21.12    1.91
  -6  -9  -4   30.67    2.31
   6   9   4   28.18    2.01
   6   9   5   51.87    3.06
  -6  -9  -5   54.93    3.64
  -6  -9  -5   55.92    3.37
   6   9   6   31.96    2.13
  -6  -9  -6   33.46    2.66
  -6  -9  -6   31.66    2.35
   6   9   7   29.80    1.96
  -6  -9  -7   33.29    2.59
  -6  -9  -7   29.47    2.16
   6   9   8    3.38    0.60
  -6  -9  -8    4.22    0.99
  -6  -9  -8    4.88    0.76
   6   9   9    7.40    1.03
  -6  -9 -10   50.15    2.93
   6   9  10   43.62    2.67
  -6  -9 -11    0.57    0.37
   6   9  11    1.33    0.48
   6   9  12    0.09    0.21
  -6 -10   3    3.77    0.58
   6  10  -3    3.11    0.49
   6  10  -3    4.69    0.53
  -6 -10   2    8.72    0.98
   6  10  -2    7.49    0.81
   6  10  -2    8.60    0.87
  -6 -10   1   35.32    1.85
   6  10  -1   32.16    2.03
  -6 -10   0   48.32    2.61
   6  10   0   45.42    2.62
  -6 -10  -1  139.47    6.12
   6  10   1  127.16    5.93
   6  10   1  137.89    5.91
   6  10   2  116.17    5.20
  -6 -10  -2  109.86    5.37
  -6 -10  -3    1.68    0.63
  -6 -10  -4    0.96    0.57
   6  10   4    0.91    0.54
  -6 -10  -4    0.38    0.43
   6  10   5   11.97    1.15
  -6 -10  -5   11.55    1.30
   6  10   6    9.67    1.01
  -6 -10  -6   12.10    1.25
  -6 -10  -7    1.93    0.56
   6  10   7    2.30    0.50
  -6 -10  -7    2.88    0.74
   6  10   8    1.62    0.39
  -6 -10  -8    1.10    0.55
   6  10   9    1.57    0.51
  -6 -10  -9    2.58    0.63
   6  10  10   22.57    1.51
   6  10  11    4.24    0.51
   6  11  -2   16.22    0.94
   6  11  -1    1.24    0.35
  -6 -11   0    4.64    0.46
  -6 -11  -1   25.73    1.54
  -6 -11  -2    0.33    0.36
   6  11   2   -0.05    0.30
  -6 -11  -3   44.25    2.48
   6  11   4   83.31    3.77
  -6 -11  -4   76.96    3.88
   6  11   5  114.15    5.00
   6  11   6   49.20    2.40
  -6 -11  -6   45.30    2.50
   6  11   6   45.56    2.51
   6  11   7    0.18    0.26
  -6 -11  -7    0.33    0.28
  -6 -11  -7    0.11    0.28
   6  11   7    0.06    0.29
   6  11   8   13.15    0.83
   6  11   8   15.19    1.12
  -6 -11  -8   13.83    1.03
  -6 -11  -9   -0.04    0.25
  -6 -12  -2    1.52    0.25
  -6 -12  -3    0.77    0.24
   6  12   3    1.10    0.27
  -6 -12  -4    0.04    0.20
   6  12   4   -0.04    0.22
   6  12   5   69.58    3.03
  -6 -12  -6    6.73    0.58
  -7  10   1    8.62    0.57
  -7  10   0   -0.03    0.14
  -7  10  -1    1.57    0.25
  -7   9   4   48.74    2.20
  -7   9   3   62.93    2.85
  -7   9   2   50.66    2.30
  -7   9   2   49.18    2.38
  -7   9   1    1.27    0.39
  -7   9   1    1.46    0.39
  -7   9   1    1.07    0.43
  -7   9   0    0.56    0.39
  -7   9   0   -0.17    0.29
  -7   9   0    0.58    0.36
  -7   9  -1    1.85    0.45
  -7   9  -1    1.57    0.49
  -7   9  -2   38.11    2.22
  -7   9  -2   37.70    2.00
  -7   9  -2   34.19    2.07
  -7   9  -3  127.46    5.60
  -7   9  -3  128.40    5.37
  -7   9  -3  123.87    5.42
  -7   9  -4    3.12    0.45
  -7   9  -4    3.33    0.56
  -7   9  -5   21.23    1.29
  -7   8   6    1.26    0.24
  -7   8   5    1.42    0.35
  -7   8   4    0.21    0.28
  -7   8   4    0.09    0.25
  -7   8   3    2.16    0.50
  -7   8   3    2.58    0.50
  -7   8   3    2.77    0.55
  -7   8   2    1.17    0.43
  -7   8   2    1.70    0.47
  -7   8   2    1.27    0.44
  -7   8   2    1.47    0.52
  -7   8   1   76.08    4.12
  -7   8   1   86.47    4.06
  -7   8   1   87.48    4.02
  -7   8   1   90.51    4.36
  -7   8   0   30.25    2.16
  -7   8   0   33.30    2.01
  -7   8   0   30.45    2.18
  -7   8  -1   52.23    2.76
  -7   8  -1   52.02    2.81
  -7   8  -1   51.28    3.08
  -7   8  -2   70.90    3.87
  -7   8  -2   74.23    3.63
  -7   8  -2   70.37    3.80
  -7   8  -3   30.43    2.23
  -7   8  -3   34.18    2.05
  -7   8  -3   33.87    2.19
  -7   8  -4    7.80    0.88
  -7   8  -4    7.12    0.99
  -7   8  -5   21.70    1.63
  -7   8  -5   19.66    1.39
  -7   8  -5   22.56    1.68
  -7   8  -6    5.12    0.71
  -7   8  -6    7.12    0.86
  -7   8  -7   39.05    2.16
  -7   7   7    1.34    0.26
  -7   7   6    4.78    0.43
  -7   7   6    7.44    0.68
  -7   7   5    0.06    0.31
  -7   7   5   -0.05    0.30
   7  -7  -5    0.64    0.29
  -7   7   4   89.79    3.92
  -7   7   4   87.18    4.02
  -7   7   4   76.10    3.90
  -7   7   3    0.23    0.38
  -7   7   3    0.50    0.42
  -7   7   3    0.75    0.49
  -7   7   2   18.28    1.65
  -7   7   2   17.93    1.43
  -7   7   2   18.24    1.45
  -7   7   2   17.54    1.52
  -7   7   1  119.09    6.17
  -7   7   1  131.70    6.19
  -7   7   1  131.56    5.77
  -7   7   1  124.15    5.77
  -7   7   1  121.95    5.97
  -7   7   0    0.51    0.61
  -7   7   0   -0.41    0.68
  -7   7   0    0.63    0.49
  -7   7   0    0.24    0.49
  -7   7  -1    6.79    1.12
  -7   7  -1    7.37    1.18
  -7   7  -1    5.78    0.88
  -7   7  -1    7.69    0.96
  -7   7  -1    5.89    1.08
  -7   7  -2  177.28    8.44
  -7   7  -2  186.52    7.89
  -7   7  -2  182.66    7.97
  -7   7  -2  181.57    8.40
  -7   7  -3  505.97   19.75
  -7   7  -3  459.54   19.66
  -7   7  -3  494.25   19.58
  -7   7  -3  476.39   19.03
  -7   7  -3  485.15   19.22
  -7   7  -3  482.63   19.71
  -7   7  -4   39.30    2.64
  -7   7  -4   32.33    2.46
  -7   7  -4   36.36    2.57
  -7   7  -4   34.20    2.34
  -7   7  -4   31.17    2.13
  -7   7  -5   67.33    3.88
  -7   7  -5   73.73    4.04
  -7   7  -5   69.75    3.59
  -7   7  -5   74.28    4.06
  -7   7  -6   43.42    2.87
  -7   7  -6   49.00    2.89
  -7   7  -7   23.61    1.84
  -7   7  -7   21.87    1.79
  -7   7  -7   23.65    1.71
  -7   7  -8    2.07    0.55
  -7   7  -8    1.09    0.49
   7  -6  -7    8.79    0.95
  -7   6   6   13.75    0.94
   7  -6  -6   12.13    0.90
  -7   6   5    0.72    0.38
  -7   6   4    3.24    0.65
  -7   6   4    2.75    0.64
  -7   6   3  146.38    6.44
  -7   6   3  140.99    6.71
  -7   6   2   20.74    1.60
  -7   6   2   18.46    1.77
  -7   6   2   18.20    1.62
  -7   6   1   50.97    2.95
  -7   6   1   54.27    3.01
  -7   6   1   54.64    3.37
  -7   6   1   44.93    3.15
  -7   6   1   49.89    3.16
  -7   6   0   40.38    2.58
  -7   6   0   41.44    2.93
  -7   6   0   45.13    3.04
  -7   6   0   41.51    2.89
  -7   6  -1   89.70    4.52
  -7   6  -1   89.18    4.49
  -7   6  -1   93.87    5.23
  -7   6  -1   97.81    5.10
  -7   6  -1   89.22    4.89
  -7   6  -1   82.89    4.85
  -7   6  -2  145.53    6.46
  -7   6  -2  148.47    6.43
  -7   6  -2  130.55    6.76
  -7   6  -2  137.93    7.12
  -7   6  -2  128.84    6.78
  -7   6  -2  141.74    6.97
  -7   6  -3   74.12    4.52
  -7   6  -3   78.16    3.94
  -7   6  -3   77.05    4.04
  -7   6  -3   82.09    4.60
  -7   6  -3   75.88    4.36
  -7   6  -3   82.14    4.73
  -7   6  -3   74.25    4.42
  -7   6  -3   77.67    4.52
  -7   6  -4   -0.16    0.59
  -7   6  -4    0.20    0.41
  -7   6  -4    0.08    0.35
  -7   6  -4   -0.15    0.59
  -7   6  -4   -0.32    0.53
  -7   6  -4    0.13    0.45
  -7   6  -4    1.03    0.71
  -7   6  -4    0.58    0.61
  -7   6  -5    1.44    0.72
  -7   6  -5    0.70    0.62
  -7   6  -5    1.41    0.50
  -7   6  -5    0.68    0.53
  -7   6  -5    1.54    0.75
  -7   6  -5    1.83    0.74
  -7   6  -6   11.00    1.35
  -7   6  -6    7.85    0.98
  -7   6  -6    7.61    0.85
  -7   6  -6    8.86    1.33
  -7   6  -6    8.22    1.33
  -7   6  -7   39.46    2.16
  -7   6  -7   35.62    2.68
  -7   6  -7   42.61    2.90
  -7   6  -7   40.33    2.68
  -7   6  -8   12.45    1.26
  -7   6  -8   13.12    0.96
  -7   6  -8   10.15    1.28
  -7   6  -9   85.39    4.37
  -7   6  -9   89.28    4.30
  -7   6 -10   19.39    1.40
   7  -5  -8    4.97    0.57
   7  -5  -8    6.68    0.83
  -7   5   7   33.27    1.64
  -7   5   6    0.71    0.36
   7  -5  -6    0.34    0.26
  -7   5   5    1.42    0.49
   7  -5  -5    1.53    0.39
  -7   5   4   22.40    1.80
  -7   5   4   23.95    1.72
  -7   5   3   -0.24    0.46
  -7   5   3    0.09    0.42
  -7   5   2   19.12    1.81
  -7   5   2   17.29    1.56
  -7   5   1   43.29    3.01
  -7   5   1   42.95    2.68
  -7   5   1   42.37    2.84
  -7   5   0    4.57    1.00
  -7   5   0    4.68    0.80
  -7   5   0    3.68    0.89
  -7   5  -1   46.54    3.27
  -7   5  -1   46.39    3.37
  -7   5  -1   46.30    3.18
  -7   5  -1   57.82    3.41
  -7   5  -1   46.80    2.84
  -7   5  -1   45.86    2.84
  -7   5  -2  200.54    8.61
  -7   5  -2  204.58    8.60
  -7   5  -2  197.29    9.32
  -7   5  -2  197.93    9.51
  -7   5  -2  198.63    9.17
  -7   5  -2  190.45    9.13
  -7   5  -2  191.32    9.33
  -7   5  -2  189.35    8.63
  -7   5  -3   20.04    1.65
  -7   5  -3   22.62    1.77
  -7   5  -3   26.29    2.45
  -7   5  -3   23.94    2.13
  -7   5  -3   22.36    2.17
  -7   5  -3   22.98    2.15
  -7   5  -3   22.01    2.13
  -7   5  -3   17.96    4.49
  -7   5  -3   21.90    2.28
  -7   5  -3   22.99    1.93
  -7   5  -4   31.79    2.07
  -7   5  -4   31.54    2.17
  -7   5  -4   32.82    2.49
  -7   5  -4   29.89    2.74
  -7   5  -4   33.00    2.74
  -7   5  -4   29.61    2.57
  -7   5  -4   34.46    2.79
  -7   5  -4   28.14    2.00
  -7   5  -4   38.00    2.55
  -7   5  -4   34.44    2.83
  -7   5  -5   16.59    1.95
  -7   5  -5   15.92    1.45
  -7   5  -5   17.50    1.99
  -7   5  -5   16.20    1.66
  -7   5  -5   16.89    1.90
  -7   5  -5   12.11    1.65
  -7   5  -5   17.54    1.92
  -7   5  -5   16.50    1.73
  -7   5  -5   15.64    1.34
  -7   5  -5   14.51    1.59
  -7   5  -6    0.18    0.63
  -7   5  -6   -0.15    0.57
  -7   5  -6    0.09    0.39
  -7   5  -6    0.45    0.46
  -7   5  -6    0.34    0.61
  -7   5  -6   -0.16    0.57
  -7   5  -6    0.13    0.50
  -7   5  -6    0.24    0.35
  -7   5  -6   -0.13    0.56
  -7   5  -7    5.40    0.74
  -7   5  -7    4.66    1.07
  -7   5  -7    6.23    1.19
  -7   5  -7    3.84    0.89
  -7   5  -7    4.18    0.87
  -7   5  -7    3.63    0.91
  -7   5  -8   64.89    3.95
  -7   5  -8   67.58    3.99
  -7   5  -8   66.58    3.27
  -7   5  -8   68.65    3.84
  -7   5  -9   22.22    1.40
  -7   5  -9   22.79    1.88
  -7   5  -9   20.81    1.88
  -7   5  -9   23.06    1.98
  -7   5 -10    4.65    0.82
  -7   5 -10    4.53    0.82
  -7   5 -10    5.09    0.54
  -7   5 -11    5.21    0.69
  -7   5 -11    5.60    0.75
  -7   5 -11    5.03    0.43
   7  -4  -9   29.32    1.78
   7  -4  -8    4.78    0.61
  -7   4   7   22.67    1.35
  -7   4   6   11.18    1.01
  -7   4   5   95.17    4.50
  -7   4   4  302.43   12.22
  -7   4   4  288.72   12.36
  -7   4   3   29.72    2.05
  -7   4   3   35.71    2.27
  -7   4   3   35.37    2.49
  -7   4   2    0.46    0.47
  -7   4   2    0.20    0.49
  -7   4   2    1.48    0.68
  -7   4   1   69.17    3.52
  -7   4   1   58.19    3.56
  -7   4   1   63.29    3.87
  -7   4   0  371.89   14.98
  -7   4   0  358.03   15.49
  -7   4   0  370.66   14.96
  -7   4   0  362.35   15.30
  -7   4  -1  737.29   28.61
  -7   4  -1  721.52   28.52
  -7   4  -1  726.90   29.14
  -7   4  -1  719.80   29.21
  -7   4  -1  731.88   29.11
  -7   4  -1  749.72   28.64
  -7   4  -2    3.91    0.74
  -7   4  -2    5.37    0.84
  -7   4  -2    4.88    0.85
  -7   4  -2    6.04    1.15
  -7   4  -2    5.84    1.24
  -7   4  -2    5.58    1.03
  -7   4  -2    4.92    1.05
  -7   4  -2    6.66    1.26
  -7   4  -3   15.90    1.93
  -7   4  -3   13.32    1.28
  -7   4  -3   13.25    1.29
  -7   4  -3   12.17    1.42
  -7   4  -3   12.62    1.70
  -7   4  -3   12.31    1.63
  -7   4  -3   10.94    1.49
  -7   4  -3   14.33    1.53
  -7   4  -3   14.92    1.73
  -7   4  -4   84.77    4.79
  -7   4  -4   86.59    5.14
  -7   4  -4   77.91    4.04
  -7   4  -4   82.30    4.17
  -7   4  -4   78.01    4.06
  -7   4  -4   86.23    4.65
  -7   4  -4   83.55    4.85
  -7   4  -4   91.62    5.13
  -7   4  -4   82.33    4.66
  -7   4  -4   84.25    4.47
  -7   4  -4   81.77   10.04
  -7   4  -4   87.54    5.00
  -7   4  -5  146.42    7.40
  -7   4  -5  143.85    7.65
  -7   4  -5  146.74    6.42
  -7   4  -5  140.28    6.59
  -7   4  -5  150.24    6.59
  -7   4  -5  148.24    7.19
  -7   4  -5  140.88    7.48
  -7   4  -5  145.75    7.40
  -7   4  -5  152.94    7.17
  -7   4  -5  150.79    6.85
  -7   4  -5  150.69    7.26
  -7   4  -5  134.28   13.54
  -7   4  -5  151.31    7.60
  -7   4  -6   64.83    3.46
  -7   4  -6   65.82    3.38
  -7   4  -6   60.55    3.83
  -7   4  -6   63.41    4.19
  -7   4  -6   63.49    3.72
  -7   4  -6   65.07    3.90
  -7   4  -6   61.77    4.10
  -7   4  -7  211.53    8.99
  -7   4  -7  224.39   10.11
  -7   4  -7  219.99    9.62
  -7   4  -7  211.18    9.98
  -7   4  -7  199.28    9.91
  -7   4  -7  212.23    9.86
  -7   4  -8   50.15    3.28
  -7   4  -8   54.38    2.81
  -7   4  -8   51.69    3.57
  -7   4  -8   50.47    3.57
  -7   4  -8   49.42    3.12
  -7   4  -8   54.87    3.57
  -7   4  -8   45.80    3.23
  -7   4  -9    0.10    0.50
  -7   4  -9    0.14    0.55
  -7   4  -9   -0.15    0.57
  -7   4  -9    0.15    0.64
  -7   4  -9    0.20    0.32
  -7   4 -10   67.12    3.89
  -7   4 -10   65.40    3.81
  -7   4 -10   65.11    3.11
  -7   4 -11   32.37    2.14
  -7   4 -11   32.29    1.69
  -7   4 -12   36.91    2.03
  -7   4 -12   31.35    1.50
   7  -3  -9    2.49    0.42
   7  -3  -8    0.93    0.37
  -7   3   7    8.38    0.79
  -7   3   6   82.17    3.91
  -7   3   5   26.97    1.72
  -7   3   5   29.91    1.96
  -7   3   4   12.49    1.15
  -7   3   4   11.28    1.24
  -7   3   3   17.68    1.48
  -7   3   3   18.15    1.55
  -7   3   3   17.57    1.70
  -7   3   2   45.14    3.00
  -7   3   2   47.46    2.78
  -7   3   2   39.56    2.54
  -7   3   2   43.65    2.73
  -7   3   1  147.98    7.08
  -7   3   1  138.27    6.52
  -7   3   1  149.08    6.72
  -7   3   0   49.97    2.87
  -7   3   0   47.71    2.84
  -7   3   0   53.64    3.35
  -7   3   0   41.31    2.95
  -7   3   0   45.24    2.97
  -7   3  -1   59.65    3.24
  -7   3  -1   56.69    3.10
  -7   3  -1   56.90    3.01
  -7   3  -1   47.63    3.02
  -7   3  -1   49.89    3.40
  -7   3  -1   53.78    3.49
  -7   3  -1   58.43    3.16
  -7   3  -1   47.15    3.25
  -7   3  -2  700.58   27.11
  -7   3  -2  663.92   27.66
  -7   3  -2  709.80   26.62
  -7   3  -2  682.15   26.34
  -7   3  -2  688.92   26.49
  -7   3  -2  654.89   26.30
  -7   3  -2  666.28   26.74
  -7   3  -2  654.26   27.18
  -7   3  -2  683.04   26.94
  -7   3  -2  660.36   27.05
  -7   3  -3  193.64    9.15
  -7   3  -3  198.50    9.66
  -7   3  -3  195.28    8.42
  -7   3  -3  200.64    8.51
  -7   3  -3  193.78    8.43
  -7   3  -3  201.87    8.99
  -7   3  -3  197.40    9.36
  -7   3  -3  210.84    9.67
  -7   3  -3  186.84    9.07
  -7   3  -3  196.48    9.55
  -7   3  -3  205.54    8.64
  -7   3  -3  201.44    8.99
  -7   3  -3  196.72    9.12
  -7   3  -4   24.67    2.28
  -7   3  -4   22.66    2.22
  -7   3  -4   23.22    2.42
  -7   3  -4   24.51    1.73
  -7   3  -4   25.79    1.78
  -7   3  -4   23.93    2.09
  -7   3  -4   24.46    2.33
  -7   3  -4   25.83    2.48
  -7   3  -4   25.40    2.17
  -7   3  -4   27.34    1.90
  -7   3  -4   22.06    2.11
  -7   3  -4   24.76    2.07
  -7   3  -5    7.17    1.36
  -7   3  -5    7.87    1.29
  -7   3  -5    6.35    0.79
  -7   3  -5    5.48    1.05
  -7   3  -5    6.89    1.33
  -7   3  -5    7.84    1.24
  -7   3  -5    6.82    1.32
  -7   3  -5    6.50    1.04
  -7   3  -5   10.17    1.51
  -7   3  -6    3.82    0.98
  -7   3  -6    5.77    1.10
  -7   3  -6    4.65    1.15
  -7   3  -6    4.34    1.19
  -7   3  -6    2.59    0.76
  -7   3  -6    3.98    1.01
  -7   3  -6    4.22    0.94
  -7   3  -6    4.72    0.83
  -7   3  -7    1.18    0.47
  -7   3  -7    0.43    0.57
  -7   3  -7    1.73    0.57
  -7   3  -7    1.48    0.58
  -7   3  -7    1.50    0.79
  -7   3  -7    1.06    0.78
  -7   3  -7    1.35    0.72
  -7   3  -7    1.30    0.82
  -7   3  -8   87.45    4.75
  -7   3  -8   75.97    3.98
  -7   3  -8   97.34    5.28
  -7   3  -8   80.10    4.94
  -7   3  -8   80.83    4.74
  -7   3  -8   79.92    4.84
  -7   3  -8   84.39    4.61
  -7   3  -9    0.17    0.64
  -7   3  -9   -0.17    0.69
  -7   3  -9    0.36    0.49
  -7   3  -9    0.62    0.69
  -7   3  -9    0.30    0.36
  -7   3  -9   -0.13    0.54
  -7   3 -10    7.62    0.82
  -7   3 -10    6.25    0.94
  -7   3 -10    7.33    1.24
  -7   3 -11    0.21    0.32
  -7   3 -11   -0.11    0.53
  -7   3 -12  622.91   24.04
  -7   3 -12  653.90   24.85
  -7   3 -13  108.94    4.69
   7  -2  -9    0.77    0.29
   7  -2  -8    6.98    0.82
   7  -2  -7   12.96    1.19
  -7   2   7   12.78    1.05
  -7   2   6  273.04   11.15
  -7   2   5  562.07   22.18
  -7   2   5  565.25   21.90
  -7   2   4   95.75    4.79
  -7   2   4  105.54    4.86
  -7   2   4   94.29    4.58
  -7   2   3   33.34    2.41
  -7   2   3   33.14    2.24
  -7   2   3   30.27    2.15
  -7   2   3   30.22    2.06
  -7   2   2   20.97    1.96
  -7   2   2   23.83    1.86
  -7   2   2   22.67    1.74
  -7   2   2   25.37    1.90
  -7   2   1  106.28    5.44
  -7   2   1   97.60    4.92
  -7   2   1  104.34    4.99
  -7   2   1  103.77    5.30
  -7   2   1  102.28    5.06
  -7   2   0  668.40   25.88
  -7   2   0  659.30   26.41
  -7   2   0  661.93   25.89
  -7   2   0  648.66   25.81
  -7   2   0  657.63   26.23
  -7   2  -1   75.26    4.15
  -7   2  -1   76.45    3.98
  -7   2  -1   72.84    3.85
  -7   2  -1   76.38    4.01
  -7   2  -1   79.07    4.40
  -7   2  -1   73.49    4.29
  -7   2  -1   69.88    3.84
  -7   2  -1   79.89    4.02
  -7   2  -1   77.73    4.30
  -7   2  -1   72.61    4.14
  -7   2  -2  284.20   11.53
  -7   2  -2  282.42   11.61
  -7   2  -2  260.93   12.06
  -7   2  -2  273.15   11.91
  -7   2  -2  277.05   12.60
  -7   2  -2  279.07   11.43
  -7   2  -2  279.50   11.30
  -7   2  -2  255.20   11.66
  -7   2  -2  278.74   12.05
  -7   2  -2  285.90   11.59
  -7   2  -2  269.59   11.93
  -7   2  -3    4.45    0.78
  -7   2  -3    4.61    1.02
  -7   2  -3    4.17    0.89
  -7   2  -3    3.95    1.05
  -7   2  -3    5.67    1.10
  -7   2  -3    4.32    0.71
  -7   2  -3    3.73    0.67
  -7   2  -3    3.90    0.84
  -7   2  -3    2.61    0.78
  -7   2  -3    3.11    0.67
  -7   2  -3    4.90    0.93
  -7   2  -3    4.69    0.81
  -7   2  -3    3.48    0.86
  -7   2  -4  532.71   20.76
  -7   2  -4  525.65   20.57
  -7   2  -4  522.04   21.56
  -7   2  -4  491.52   21.18
  -7   2  -4  510.96   21.50
  -7   2  -4  503.99   21.70
  -7   2  -4  524.44   20.39
  -7   2  -4  510.55   21.11
  -7   2  -4  518.53   20.43
  -7   2  -4  518.91   21.67
  -7   2  -4  532.70   21.65
  -7   2  -4  500.09   21.11
  -7   2  -4  531.67   20.56
  -7   2  -4  522.77   21.20
  -7   2  -4  530.87   21.09
  -7   2  -5  111.71    6.04
  -7   2  -5  109.25    6.21
  -7   2  -5  119.10    5.30
  -7   2  -5  108.31    6.36
  -7   2  -5  121.06    6.02
  -7   2  -5  118.96    5.32
  -7   2  -5  100.40    6.03
  -7   2  -5  120.28    6.38
  -7   2  -5  101.93    6.09
  -7   2  -5  117.99    5.91
  -7   2  -5  128.66    5.59
  -7   2  -5  115.42    5.33
  -7   2  -5  110.64    5.72
  -7   2  -5  112.88    5.93
  -7   2  -6  938.53   37.83
  -7   2  -6  928.09   37.88
  -7   2  -6  922.05   38.03
  -7   2  -6  953.70   37.82
  -7   2  -6  989.43   37.19
  -7   2  -6  943.17   36.50
  -7   2  -6  942.33   37.81
  -7   2  -6  993.70   37.66
  -7   2  -6  944.34   36.99
  -7   2  -6  932.09   37.70
  -7   2  -7   17.15    2.02
  -7   2  -7   13.57    1.86
  -7   2  -7   11.08    1.74
  -7   2  -7   12.86    1.40
  -7   2  -7   13.44    1.83
  -7   2  -7   12.14    1.57
  -7   2  -7   11.30    1.15
  -7   2  -7   12.80    1.78
  -7   2  -7   11.81    1.32
  -7   2  -7   12.29    1.71
  -7   2  -8  159.39    8.28
  -7   2  -8  164.73    8.22
  -7   2  -8  144.93    8.22
  -7   2  -8  156.16    8.13
  -7   2  -8  166.45    8.01
  -7   2  -8  152.09    8.10
  -7   2  -8  172.24    7.95
  -7   2  -8  166.56    8.13
  -7   2  -8  169.90    7.83
  -7   2  -8  160.46    7.22
  -7   2  -9    1.05    0.69
  -7   2  -9    0.98    0.73
  -7   2  -9    0.20    0.59
  -7   2  -9    0.16    0.56
  -7   2  -9    0.40    0.51
  -7   2 -10    6.15    1.02
  -7   2 -10    3.97    1.05
  -7   2 -10    3.89    0.82
  -7   2 -10    4.77    1.03
  -7   2 -11    1.67    0.44
  -7   2 -11    1.82    0.74
  -7   2 -11    3.22    0.70
  -7   2 -11    1.65    0.84
  -7   2 -11    0.87    0.60
  -7   2 -12  176.94    7.21
  -7   2 -12  176.10    8.04
  -7   2 -13   82.01    4.07
  -7   2 -13   87.10    3.60
   7  -1  -9   29.36    1.66
  -7   1   8    3.83    0.46
   7  -1  -8    4.86    0.70
  -7   1   7    0.06    0.31
   7  -1  -7    0.08    0.36
  -7   1   6   33.40    2.05
   7  -1  -6   28.77    2.07
  -7   1   5   10.09    1.02
  -7   1   5   12.14    1.17
  -7   1   4    7.24    0.92
  -7   1   4    7.57    1.01
  -7   1   3    2.21    0.58
  -7   1   2   64.53    3.68
  -7   1   2   53.16    3.26
  -7   1   2   59.55    3.22
  -7   1   2   62.61    3.53
  -7   1   1   60.35    3.67
  -7   1   1   57.01    3.34
  -7   1   1   61.12    3.30
  -7   1   1   61.73    3.58
  -7   1   0   34.66    2.53
  -7   1   0   27.23    2.09
  -7   1   0   30.61    2.30
  -7   1   0   32.26    2.16
  -7   1   0   35.09    5.22
  -7   1  -1    2.81    1.70
  -7   1  -1    1.73    0.62
  -7   1  -1    1.49    0.68
  -7   1  -1    0.60    0.39
  -7   1  -1    0.85    0.52
  -7   1  -1    0.95    0.54
  -7   1  -1    1.57    0.59
  -7   1  -2  447.11   18.88
  -7   1  -2  450.05   18.61
  -7   1  -2  474.80   18.53
  -7   1  -2  466.37   18.33
  -7   1  -2  476.96   19.17
  -7   1  -2  470.07   19.00
  -7   1  -2  450.93   18.94
  -7   1  -2  515.80   26.09
  -7   1  -2  475.01   18.60
  -7   1  -2  475.68   18.72
  -7   1  -3   80.85    4.48
  -7   1  -3   79.33    4.79
  -7   1  -3   78.78    4.94
  -7   1  -3   79.65    4.10
  -7   1  -3   84.20    4.01
  -7   1  -3   89.51    3.99
  -7   1  -3   73.21    4.61
  -7   1  -3   80.14    4.09
  -7   1  -3   80.66    4.18
  -7   1  -3   81.12    4.46
  -7   1  -4  312.99   12.92
  -7   1  -4  318.06   12.78
  -7   1  -4  281.04   13.52
  -7   1  -4  319.81   13.85
  -7   1  -4  310.81   12.57
  -7   1  -4  372.14   20.10
  -7   1  -4  323.89   12.66
  -7   1  -4  322.03   13.48
  -7   1  -4  309.48   13.35
  -7   1  -4  313.03   13.67
  -7   1  -4  309.91   13.79
  -7   1  -4  309.25   13.32
  -7   1  -4  295.81   13.21
  -7   1  -4  310.18   12.79
  -7   1  -4  324.63   13.39
  -7   1  -4  303.93   14.15
  -7   1  -5  209.38    9.90
  -7   1  -5  208.44   10.25
  -7   1  -5  206.37   10.28
  -7   1  -5  221.38    9.18
  -7   1  -5  202.61   10.59
  -7   1  -5  224.87    9.16
  -7   1  -5  218.58    9.79
  -7   1  -5  217.29   10.21
  -7   1  -5  225.05   10.23
  -7   1  -5  220.31    9.38
  -7   1  -5  224.06    9.22
  -7   1  -5  222.98    9.90
  -7   1  -5  216.58    9.76
  -7   1  -6    3.33    1.00
  -7   1  -6    2.55    0.90
  -7   1  -6    3.24    1.00
  -7   1  -6    4.30    1.10
  -7   1  -6    3.78    1.11
  -7   1  -6    3.23    0.62
  -7   1  -6    3.31    0.98
  -7   1  -6    4.55    1.06
  -7   1  -6    3.52    0.83
  -7   1  -6    2.20    0.58
  -7   1  -6    2.88    0.88
  -7   1  -6    3.37    0.66
  -7   1  -6    1.93    0.67
  -7   1  -7  215.52   10.01
  -7   1  -7  211.88   10.18
  -7   1  -7  208.11   10.29
  -7   1  -7  211.13   10.21
  -7   1  -7  219.01   10.73
  -7   1  -7  221.65    9.91
  -7   1  -7  210.40   10.11
  -7   1  -7  214.21   10.16
  -7   1  -7  217.75    9.09
  -7   1  -7  209.46    9.50
  -7   1  -7  213.97    9.82
  -7   1  -8    0.19    0.58
  -7   1  -8    0.40    0.65
  -7   1  -8    0.35    0.67
  -7   1  -8    0.55    0.68
  -7   1  -8   -0.11    0.42
  -7   1  -8    1.05    0.68
  -7   1  -8   -0.23    0.60
  -7   1  -8   -0.19    0.64
  -7   1  -9   40.84    2.85
  -7   1  -9   38.55    3.38
  -7   1  -9   36.19    2.76
  -7   1  -9   36.25    2.97
  -7   1 -10   47.93    3.11
  -7   1 -10   48.41    3.74
  -7   1 -10   51.11    3.20
  -7   1 -10   49.82    3.60
  -7   1 -10   44.53    3.24
  -7   1 -11   35.25    2.30
  -7   1 -11   30.37    2.25
  -7   1 -11   29.76    2.61
  -7   1 -11   28.23    2.31
  -7   1 -11   33.79    2.86
  -7   1 -12   85.39    4.19
  -7   1 -12   86.53    4.83
  -7   1 -12   83.64    4.65
  -7   1 -13    2.08    0.61
  -7   1 -13    1.02    0.54
   7   0  -9   14.99    1.07
  -7   0   8   35.88    1.80
   7   0  -8   37.30    2.15
  -7   0   7    3.33    0.58
   7   0  -7    3.49    0.68
   7   0  -6   12.50    1.29
  -7   0   5   19.73    1.52
   7   0  -5   18.57    1.64
  -7   0   4   62.09    3.30
   7   0  -4   58.73    3.33
  -7   0   4   56.64    3.37
  -7   0   3   71.44    3.68
   7   0  -3   66.40    3.56
  -7   0   3   63.37    3.38
  -7   0   2    1.44    0.53
  -7   0   2    2.49    1.63
  -7   0   2    1.83    0.60
  -7   0   2    1.06    0.50
  -7   0   1   69.51    3.91
  -7   0   1   60.33    3.48
  -7   0   1   70.88    3.77
  -7   0   1   65.14    3.46
  -7   0   0   75.00    4.06
  -7   0   0   70.75    3.81
  -7   0   0   66.41    7.48
  -7   0   0   76.98    4.26
  -7   0  -1   40.27    2.50
  -7   0  -1   36.37    2.61
  -7   0  -1   31.86    2.33
  -7   0  -1   33.68    2.45
  -7   0  -1   33.62    2.27
  -7   0  -1   39.57    5.60
  -7   0  -2  318.44   19.03
  -7   0  -2  304.50   13.33
  -7   0  -2  301.95   12.29
  -7   0  -2  311.33   12.90
  -7   0  -2  318.06   13.19
  -7   0  -2  310.65   12.87
  -7   0  -2  314.81   12.76
  -7   0  -2  311.82   13.04
  -7   0  -2  286.71   12.81
  -7   0  -3   15.04    1.19
  -7   0  -3   12.59    1.45
  -7   0  -3   14.93    1.80
  -7   0  -3   15.48    1.60
  -7   0  -3   17.15    1.78
  -7   0  -3   16.79    1.63
  -7   0  -4   58.49    3.56
  -7   0  -4   61.41    4.02
  -7   0  -4   55.68    3.95
  -7   0  -4   58.46    3.35
  -7   0  -4   58.77    3.58
  -7   0  -4   59.83    3.72
  -7   0  -4   57.42    3.49
  -7   0  -4   57.28    3.14
  -7   0  -4   55.67    3.63
  -7   0  -4   56.37    4.25
  -7   0  -4   51.97    3.16
  -7   0  -4   73.73    7.77
  -7   0  -4   57.79    3.12
  -7   0  -4   60.18    2.99
  -7   0  -5  106.73    6.31
  -7   0  -5  111.79    6.36
  -7   0  -5  120.61   10.30
  -7   0  -5  118.79    5.40
  -7   0  -5  118.52    5.59
  -7   0  -5  118.41    5.42
  -7   0  -5  125.04    6.13
  -7   0  -5  113.67    6.82
  -7   0  -5  114.53    5.93
  -7   0  -5  109.36    6.14
  -7   0  -5  116.16    6.17
  -7   0  -5  124.99    6.15
  -7   0  -5  120.94    6.00
  -7   0  -5  121.43    6.01
  -7   0  -5  123.71    5.34
  -7   0  -6  122.68    6.79
  -7   0  -6  123.84    6.71
  -7   0  -6  125.72    6.52
  -7   0  -6  122.88    6.51
  -7   0  -6  133.70    6.51
  -7   0  -6  123.16    6.29
  -7   0  -6  121.07    6.20
  -7   0  -6  142.21   10.98
  -7   0  -6  123.91    5.78
  -7   0  -6  123.85    5.54
  -7   0  -6  121.23    6.20
  -7   0  -6  127.02    7.21
  -7   0  -7  431.49   18.31
  -7   0  -7  416.17   18.04
  -7   0  -7  425.35   16.88
  -7   0  -7  425.15   17.90
  -7   0  -7  415.37   17.42
  -7   0  -7  406.77   17.58
  -7   0  -7  433.97   17.84
  -7   0  -7  410.88   17.87
  -7   0  -7  436.45   18.83
  -7   0  -8   67.93    4.10
  -7   0  -8   66.49    4.80
  -7   0  -8   66.23    4.30
  -7   0  -8   68.13    3.39
  -7   0  -8   63.60    3.81
  -7   0  -8   68.60    4.13
  -7   0  -8   66.44    4.32
  -7   0  -9   25.03    2.74
  -7   0  -9   23.21    2.07
  -7   0  -9   22.64    1.91
  -7   0  -9   19.75    2.13
  -7   0 -10    6.88    1.47
  -7   0 -10    4.29    0.93
  -7   0 -10    8.18    1.30
  -7   0 -10    8.16    1.48
  -7   0 -11   36.95    3.18
  -7   0 -11   38.20    2.54
  -7   0 -11   41.27    2.73
  -7   0 -11   37.01    3.01
  -7   0 -12   47.28    3.42
  -7   0 -12   43.56    2.61
  -7   0 -12   48.60    2.86
  -7   0 -13    1.80    0.69
  -7   0 -13    0.62    0.36
  -7   0 -13    1.13    0.53
  -7   0 -14    2.49    0.52
  -7   0 -14    3.16    0.35
   7   1  -9   29.18    1.62
   7   1  -8    4.60    0.69
  -7  -1   8    4.56    0.50
   7   1  -7   80.17    4.02
   7   1  -6   31.87    2.23
  -7  -1   6   34.63    2.36
  -7  -1   5    0.70    0.37
   7   1  -5    0.54    0.47
  -7  -1   5    0.71    0.50
  -7  -1   4    1.20    0.49
   7   1  -4    1.58    0.55
  -7  -1   4    1.07    0.55
  -7  -1   3   57.24    3.19
  -7  -1   3   51.49    3.22
   7   1  -3   56.57    3.15
  -7  -1   2   41.14    2.67
  -7  -1   2   37.75    5.25
  -7  -1   2   43.24    2.54
  -7  -1   2   42.13    2.61
   7   1  -2   42.69    2.53
  -7  -1   1   43.98    2.69
  -7  -1   1   47.99    2.89
  -7  -1   1   44.91    2.77
  -7  -1   0   95.64    9.15
  -7  -1   0   97.12    4.93
  -7  -1   0   96.11    4.84
  -7  -1  -1  169.98    7.92
  -7  -1  -1  186.51    8.62
  -7  -1  -1  192.93   13.61
  -7  -1  -1  175.50    8.07
  -7  -1  -2  602.05   23.58
  -7  -1  -2  594.07   24.20
  -7  -1  -2  573.77   23.83
  -7  -1  -2  592.39   23.53
  -7  -1  -2  612.57   23.78
  -7  -1  -2  554.14   29.92
  -7  -1  -3   83.02    4.46
  -7  -1  -3   90.24    3.91
  -7  -1  -3   83.18    4.61
  -7  -1  -3   76.09    4.70
  -7  -1  -3   82.89    4.42
  -7  -1  -3   79.54    4.49
  -7  -1  -4  790.95   38.22
  -7  -1  -4  784.31   32.64
  -7  -1  -4  783.11   31.67
  -7  -1  -4  798.71   31.09
  -7  -1  -4  809.09   30.49
  -7  -1  -4  814.73   31.47
  -7  -1  -4  800.02   31.29
  -7  -1  -4  769.65   31.32
  -7  -1  -4  775.43   32.04
  -7  -1  -4  795.01   31.33
  -7  -1  -5  360.83   16.48
  -7  -1  -5  390.62   15.61
  -7  -1  -5  396.52   15.08
  -7  -1  -5  368.37   17.04
  -7  -1  -5  356.64   16.05
  -7  -1  -5  371.00   16.07
  -7  -1  -5  378.34   15.97
  -7  -1  -5  380.99   15.84
  -7  -1  -5  417.14   22.39
  -7  -1  -6  266.28   11.08
  -7  -1  -6  277.25   11.67
  -7  -1  -6  253.67   11.59
  -7  -1  -6  280.56   17.07
  -7  -1  -6  267.77   10.63
  -7  -1  -6  249.39   10.87
  -7  -1  -6  250.11   11.40
  -7  -1  -6  274.66   11.52
  -7  -1  -6  258.05   11.57
  -7  -1  -6  257.85   12.55
  -7  -1  -6  235.03   11.93
  -7  -1  -6  257.04   11.90
  -7  -1  -7  527.37   22.40
  -7  -1  -7  551.31   22.21
  -7  -1  -7  579.46   28.01
  -7  -1  -7  543.66   21.35
  -7  -1  -7  513.62   21.90
  -7  -1  -7  554.20   22.09
  -7  -1  -7  548.26   22.09
  -7  -1  -7  531.02   23.20
  -7  -1  -7  540.76   22.27
  -7  -1  -8   10.62    1.72
  -7  -1  -8   11.26    1.57
  -7  -1  -8   10.77    1.54
  -7  -1  -8   13.87    1.21
  -7  -1  -8    9.46    1.31
  -7  -1  -8   11.54    1.51
  -7  -1  -8   13.78    2.05
  -7  -1  -8   11.34    1.38
  -7  -1  -9   26.52    2.21
  -7  -1  -9   19.48    2.52
  -7  -1  -9   27.20    2.13
  -7  -1  -9   23.50    2.21
  -7  -1  -9   26.80    2.37
  -7  -1  -9   23.30    2.48
  -7  -1 -10  429.73   17.12
  -7  -1 -10  415.40   16.81
  -7  -1 -10  382.91   17.10
  -7  -1 -10  426.67   17.91
  -7  -1 -11  112.72    5.46
  -7  -1 -11  109.58    6.11
  -7  -1 -12    5.23    0.76
  -7  -1 -12    6.79    1.00
  -7  -1 -12    5.46    1.04
  -7  -1 -13   72.48    3.65
  -7  -1 -14   -0.06    0.17
   7   2  -9   21.68    1.27
  -7  -2   8  122.22    5.14
   7   2  -8  137.63    5.61
  -7  -2   7    5.53    0.83
   7   2  -7    5.49    0.84
  -7  -2   6    4.98    0.86
   7   2  -6    3.60    0.78
  -7  -2   5   78.75    4.37
  -7  -2   5   81.39    3.91
   7   2  -5   84.48    4.31
   7   2  -4   26.15    1.97
  -7  -2   4   26.15    2.15
  -7  -2   4   24.45    1.79
  -7  -2   4   23.12    1.98
  -7  -2   3    0.13    0.45
   7   2  -3   -0.10    0.38
  -7  -2   3   -0.12    0.38
  -7  -2   3   -0.67    0.93
  -7  -2   2   83.46    8.35
  -7  -2   2   96.63    4.54
  -7  -2   2   93.07    4.83
  -7  -2   2   95.64    8.68
  -7  -2   2   79.39    4.30
   7   2  -2   90.87    4.46
  -7  -2   2   97.61    4.79
  -7  -2   1   62.05    3.43
  -7  -2   1   56.81    3.42
  -7  -2   1   63.38    7.10
  -7  -2   1   63.83    3.42
  -7  -2   1   56.25    6.48
  -7  -2   0   13.53    1.39
  -7  -2   0   14.59    1.42
  -7  -2   0   19.90    1.99
  -7  -2   0   14.91    3.55
  -7  -2  -1   16.06    1.58
  -7  -2  -1   20.95    1.78
  -7  -2  -1   20.26    2.07
  -7  -2  -1   24.81    4.50
  -7  -2  -2    1.60    0.61
  -7  -2  -2    2.02    0.60
  -7  -2  -2    2.95    1.63
  -7  -2  -3    5.32    1.15
  -7  -2  -3    4.38    0.90
  -7  -2  -4  139.27    7.19
  -7  -2  -4  149.53    6.95
  -7  -2  -4  139.19    6.67
  -7  -2  -4  134.33   11.34
  -7  -2  -4  139.37    6.62
  -7  -2  -5  819.14   32.13
  -7  -2  -5  845.34   31.44
  -7  -2  -5  789.25   33.19
  -7  -2  -5  792.33   32.42
  -7  -2  -5  881.38   32.45
  -7  -2  -5  897.87   40.07
  -7  -2  -5  818.43   32.85
  -7  -2  -5  764.26   33.60
  -7  -2  -5  792.76   32.46
  -7  -2  -6   47.69    3.22
  -7  -2  -6   47.81    2.94
  -7  -2  -6   43.59    6.12
  -7  -2  -6   49.61    3.21
  -7  -2  -7   75.75    4.58
  -7  -2  -7   83.72    4.65
  -7  -2  -7   73.25    5.01
  -7  -2  -7   77.60    4.55
  -7  -2  -7   90.24    4.31
  -7  -2  -7   86.44    8.41
  -7  -2  -8   14.25    1.69
  -7  -2  -8   20.06    1.92
  -7  -2  -8   17.74    1.80
  -7  -2  -8   14.36    2.00
  -7  -2  -8   16.39    1.38
  -7  -2  -9  149.88    7.91
  -7  -2  -9  150.94    7.35
  -7  -2  -9  145.87    7.14
  -7  -2  -9  151.46    8.37
  -7  -2 -10   52.39    4.20
  -7  -2 -10   53.56    3.47
  -7  -2 -10   53.21    3.83
  -7  -2 -10   51.86    3.22
  -7  -2 -10   51.98    3.28
  -7  -2 -11   82.05    5.28
  -7  -2 -11   76.47    4.80
  -7  -2 -11   81.08    4.52
  -7  -2 -11   85.06    4.31
  -7  -2 -12   53.27    3.78
  -7  -2 -12   54.69    3.47
  -7  -2 -12   49.49    2.73
  -7  -2 -13    0.43    0.43
  -7  -2 -13    0.15    0.59
  -7  -2 -14    5.53    0.65
  -7  -2 -14    4.15    0.77
  -7  -3   8   73.26    3.26
   7   3  -8   96.23    3.77
   7   3  -7   18.56    1.45
  -7  -3   7   18.65    1.51
   7   3  -6    0.29    0.41
  -7  -3   6   -0.11    0.44
  -7  -3   5   43.05    2.97
   7   3  -5   45.35    2.80
  -7  -3   5   47.06    2.96
  -7  -3   4    1.86    0.68
   7   3  -4    1.93    0.64
  -7  -3   4    2.17    0.67
  -7  -3   3    0.29    0.48
  -7  -3   3    0.39    0.51
  -7  -3   3   -0.73    0.72
   7   3  -3    0.10    0.38
  -7  -3   2  220.60    9.57
  -7  -3   2  223.27   10.15
  -7  -3   2  240.07   10.06
  -7  -3   2  229.27   14.94
  -7  -3   2  192.85   14.73
   7   3  -2  225.90    9.63
  -7  -3   1  112.96   10.28
  -7  -3   1  130.55    6.29
  -7  -3   1  125.28    6.08
  -7  -3   1  119.87    5.82
  -7  -3   1  116.57   10.43
  -7  -3   0  126.66    6.59
  -7  -3   0  131.39   11.03
  -7  -3   0  129.22   10.67
  -7  -3   0  123.45    6.12
  -7  -3   0  134.97    6.01
  -7  -3   0  107.41    5.68
  -7  -3  -1    9.77    1.48
  -7  -3  -1    3.80    2.01
  -7  -3  -1    6.67    2.20
  -7  -3  -1    8.17    1.10
  -7  -3  -1    7.54    1.07
  -7  -3  -1    8.90    1.20
  -7  -3  -2   12.71    1.70
  -7  -3  -2    9.28    2.90
  -7  -3  -2   14.23    1.49
  -7  -3  -2   14.01    1.45
  -7  -3  -2    9.72    2.76
  -7  -3  -2   12.50    1.46
  -7  -3  -3    1.88    1.24
  -7  -3  -3    1.18    0.55
  -7  -3  -3    0.49    0.40
  -7  -3  -3    0.70    0.48
  -7  -3  -4  633.84   33.08
  -7  -3  -4  615.07   26.39
  -7  -3  -4  643.35   25.73
  -7  -3  -4  688.16   26.11
  -7  -3  -5   20.77    2.54
  -7  -3  -5   20.11    1.79
  -7  -3  -5   21.14    1.85
  -7  -3  -6  177.45    9.68
  -7  -3  -6  185.60    8.39
  -7  -3  -6  201.51    8.71
  -7  -3  -7  173.80   12.91
  -7  -3  -7  171.80    9.17
  -7  -3  -7  176.24    7.72
  -7  -3  -7  166.87    7.99
  -7  -3  -7  162.60    8.73
  -7  -3  -8   58.63    6.70
  -7  -3  -8   53.56    4.35
  -7  -3  -8   61.27    3.31
  -7  -3  -8   59.52    3.70
  -7  -3  -8   54.24    4.11
  -7  -3  -9 1292.21   49.14
  -7  -3  -9 1219.87   49.77
  -7  -3  -9 1277.19   50.38
  -7  -3 -10   16.91    2.10
  -7  -3 -10   15.09    1.62
  -7  -3 -10   18.37    1.82
  -7  -3 -10   18.89    2.39
  -7  -3 -11   41.81    2.82
  -7  -3 -11   36.12    2.53
  -7  -3 -11   44.54    3.51
  -7  -3 -11   42.46    2.60
  -7  -3 -12   75.44    4.81
  -7  -3 -12   84.86    4.34
  -7  -3 -13   14.34    1.61
  -7  -3 -14    0.93    0.47
   7   4  -8   95.38    4.13
   7   4  -7  210.07    8.73
   7   4  -6   36.75    2.27
  -7  -4   6   33.15    2.30
   7   4  -5  234.60    9.74
  -7  -4   5  217.81    9.97
  -7  -4   5  223.39    9.88
   7   4  -4    8.19    1.09
  -7  -4   4    8.42    1.20
   7   4  -3  104.48    5.17
  -7  -4   3  105.17    5.66
  -7  -4   3  108.49    5.51
  -7  -4   2    6.35    1.14
  -7  -4   2    5.69    0.86
  -7  -4   2    6.19    2.54
   7   4  -2    4.86    0.83
  -7  -4   1   52.05    6.77
   7   4  -1   56.95    3.26
  -7  -4   1   58.75    3.79
  -7  -4   1   65.92    3.50
  -7  -4   1   57.57    7.23
  -7  -4   0    8.51    2.78
  -7  -4   0    9.32    2.89
  -7  -4   0    8.83    1.34
  -7  -4   0   13.08    1.68
  -7  -4   0   10.12    1.22
  -7  -4  -1   21.87    2.26
  -7  -4  -1   20.89    4.41
  -7  -4  -1   21.11    1.99
  -7  -4  -1   19.90    1.81
  -7  -4  -1   22.12    1.83
  -7  -4  -2    8.71    1.44
  -7  -4  -2    9.77    2.91
  -7  -4  -2    5.29    2.38
  -7  -4  -2    7.86    1.12
  -7  -4  -2    7.29    1.15
  -7  -4  -2    7.43    1.09
  -7  -4  -3    4.69    1.12
  -7  -4  -3    3.27    1.98
  -7  -4  -3    5.92    2.32
  -7  -4  -3    3.97    0.81
  -7  -4  -3    2.13    0.72
  -7  -4  -3    4.08    0.93
  -7  -4  -4  124.56   11.37
  -7  -4  -4  123.84   10.82
  -7  -4  -5   24.43    2.00
  -7  -4  -5   16.71    3.87
  -7  -4  -6   50.54    4.10
  -7  -4  -6   55.23    6.99
  -7  -4  -6   50.94    3.18
  -7  -4  -6   47.75    3.05
  -7  -4  -7  217.85   10.74
  -7  -4  -7  184.46   14.11
  -7  -4  -7  197.14    9.29
  -7  -4  -7  225.21    9.73
  -7  -4  -7  204.04    9.10
  -7  -4  -8    3.16    0.84
  -7  -4  -8    4.89    0.81
  -7  -4  -8    3.71    0.85
  -7  -4  -8    3.93    1.95
  -7  -4  -8    3.93    1.27
  -7  -4  -9    2.93    0.85
  -7  -4  -9    3.55    0.78
  -7  -4  -9    4.28    1.27
  -7  -4 -10   47.31    3.21
  -7  -4 -10   54.06    4.00
  -7  -4 -11  311.89   13.14
  -7  -4 -11  346.44   14.64
  -7  -4 -11  335.84   13.65
  -7  -4 -11  312.05   13.40
  -7  -4 -12  135.24    7.05
  -7  -4 -12  140.96    6.48
  -7  -4 -13   22.64    2.00
  -7  -4 -13   25.83    1.79
  -7  -4 -14    0.16    0.28
   7   5  -7    1.40    0.42
  -7  -5   6   53.63    3.09
   7   5  -6   57.90    3.00
  -7  -5   5   14.64    1.53
   7   5  -5   15.64    1.41
  -7  -5   4   93.87    5.19
   7   5  -4  102.15    4.92
  -7  -5   3    0.45    0.67
   7   5  -3    0.51    0.45
  -7  -5   2   41.65    3.17
  -7  -5   2   47.27    2.74
   7   5  -2   48.63    2.84
  -7  -5   1   12.59    3.23
   7   5  -1   12.01    1.30
  -7  -5   1   12.07    1.60
  -7  -5   1   15.64    1.46
  -7  -5   1   14.15    3.62
  -7  -5   0   68.22    7.98
  -7  -5   0   61.16    7.84
  -7  -5   0   57.36    3.95
  -7  -5   0   67.27    4.27
  -7  -5   0   70.51    3.83
  -7  -5  -1    0.84    1.17
  -7  -5  -1    0.86    0.85
  -7  -5  -1    1.92    0.79
  -7  -5  -1    1.46    0.77
  -7  -5  -1    1.38    0.63
  -7  -5  -2   88.95    5.46
  -7  -5  -2   92.27    9.87
  -7  -5  -2   91.28    9.82
  -7  -5  -2  101.11    5.39
  -7  -5  -2   93.54    4.96
  -7  -5  -2   97.84    5.07
  -7  -5  -3  214.96   10.43
  -7  -5  -3  197.21   15.67
  -7  -5  -3  196.75   15.43
  -7  -5  -3  213.28    9.70
  -7  -5  -3  218.16   10.03
  -7  -5  -3  229.10    9.82
  -7  -5  -4    0.82    0.81
  -7  -5  -5  127.51    6.26
  -7  -5  -5  124.73   11.51
  -7  -5  -6    5.35    0.97
  -7  -5  -6    5.59    2.24
  -7  -5  -6    5.12    1.06
  -7  -5  -7  234.75   10.57
  -7  -5  -7  252.30   10.61
  -7  -5  -7  249.59   11.16
  -7  -5  -7  238.23   16.46
  -7  -5  -8  158.65    8.49
  -7  -5  -8  145.55    7.22
  -7  -5  -8  160.03    7.65
  -7  -5  -8  158.61    7.08
  -7  -5  -9  680.99   29.07
  -7  -5  -9  700.02   27.97
  -7  -5  -9  726.04   28.13
  -7  -5 -10   49.80    3.10
  -7  -5 -10   44.62    3.60
  -7  -5 -11   93.73    4.89
  -7  -5 -11  100.16    5.57
  -7  -5 -12  317.25   12.96
  -7  -5 -12  310.60   12.79
  -7  -5 -12  315.15   13.50
  -7  -5 -13   87.41    4.17
  -7  -5 -14   21.05    1.29
   7   6  -6    0.06    0.33
  -7  -6   6   -0.45    0.40
   7   6  -5    3.12    0.66
  -7  -6   5    4.22    0.82
  -7  -6   4   29.26    2.25
   7   6  -4   28.43    1.99
  -7  -6   3   15.16    1.66
   7   6  -3   10.94    1.22
   7   6  -2  273.80   11.71
  -7  -6   2  279.43   12.38
  -7  -6   2  286.57   11.55
   7   6  -1   35.76    2.40
  -7  -6   1   39.37    2.51
  -7  -6   1   37.45    2.87
  -7  -6   0   17.03    1.86
  -7  -6   0   12.05    3.31
   7   6   0   12.71    1.34
  -7  -6   0   14.03    1.69
  -7  -6   0   14.01    1.48
  -7  -6  -1   56.10    3.74
  -7  -6  -1   54.40    3.64
  -7  -6  -1   39.34    6.55
  -7  -6  -1   49.67    3.20
  -7  -6  -1   50.15    7.09
  -7  -6  -2  101.07    5.66
  -7  -6  -2   93.80   10.00
  -7  -6  -2   87.99    5.28
  -7  -6  -2   91.25   10.05
  -7  -6  -2   95.27    5.02
  -7  -6  -3   98.65    5.76
  -7  -6  -3   82.40    9.62
  -7  -6  -3   87.17    9.99
  -7  -6  -3  110.25    5.71
  -7  -6  -3  100.89    5.16
  -7  -6  -3   93.29    5.16
  -7  -6  -4  104.62   10.92
  -7  -6  -5  112.05   10.97
  -7  -6  -5  114.60    5.79
  -7  -6  -6    0.87    0.63
  -7  -6  -6    0.82    1.14
  -7  -6  -6    1.57    0.77
  -7  -6  -7    5.99    0.98
  -7  -6  -7    8.12    1.32
  -7  -6  -8    7.89    1.05
  -7  -6  -8    7.83    1.05
  -7  -6  -8    7.79    1.26
  -7  -6  -9    2.00    0.70
  -7  -6  -9    2.54    0.67
  -7  -6 -10  171.58    7.76
  -7  -6 -10  165.15    7.56
  -7  -6 -11   22.79    1.69
   7   6  11   16.81    1.39
  -7  -6 -12   51.66    2.78
  -7  -6 -12   46.81    2.70
  -7  -6 -13   85.81    3.92
  -7  -6 -14    4.20    0.42
  -7  -7   6   -0.10    0.22
   7   7  -5    0.79    0.40
  -7  -7   5    0.16    0.38
  -7  -7   4  141.94    6.49
   7   7  -4  137.21    6.13
  -7  -7   3  100.35    5.26
   7   7  -3  105.07    4.90
  -7  -7   2   12.47    1.51
   7   7  -2   11.65    1.21
  -7  -7   1   34.88    2.78
  -7  -7   1   43.34    2.52
   7   7  -1   38.00    2.43
  -7  -7   0   22.93    2.15
   7   7   0   17.09    1.57
  -7  -7   0   21.68    1.79
  -7  -7  -1    0.33    0.68
  -7  -7  -1    0.15    0.47
  -7  -7  -1    0.12    0.45
  -7  -7  -2    0.17    0.65
  -7  -7  -2    0.33    0.60
  -7  -7  -2    0.26    0.49
  -7  -7  -3   73.18    4.11
  -7  -7  -3   79.92    4.43
  -7  -7  -3   77.53    4.78
  -7  -7  -3   85.81    4.87
  -7  -7  -4    1.98    0.78
  -7  -7  -4    1.60    0.69
  -7  -7  -5    0.13    0.46
  -7  -7  -6  149.35    7.06
  -7  -7  -7  215.81    9.64
  -7  -7  -7  192.97    8.86
  -7  -7  -8  134.23    6.77
  -7  -7  -8  131.63    6.12
  -7  -7  -9   34.65    2.53
   7   7   9   33.13    1.89
  -7  -7  -9   29.17    2.02
  -7  -7 -10  273.10   11.06
   7   7  10  261.36   10.83
  -7  -7 -10  239.50   10.49
   7   7  11    3.06    0.63
  -7  -7 -11    4.08    0.66
  -7  -7 -12    0.27    0.34
  -7  -7 -12    0.79    0.36
  -7  -7 -13   13.31    0.87
  -7  -8   5    6.35    0.65
  -7  -8   4   17.76    1.37
   7   8  -4   16.00    1.15
  -7  -8   3    3.82    0.77
[truncated: 63,920 more chars]
